# Supplementary material for: Genetic and epigenetic regulation of Treg cell fitness by autism-related chromatin remodeler CHD8
Source: Cell Mol Biol Lett. 2025 Mar 28;30:36. doi: 10.1186/s11658-025-00711-z (PMC11954365; doi:10.1186/s11658-025-00711-z)
Supplement: Supplementary file 1 — Additional File 1: Fig. 1. Verification of deletion of Chd8 in Tregs. (A) Schema of mouse crossing to generate Chd8-/- mice. (B) Splenic Tregs (CD4+CD25+) were isolated from both genotypes of mice with a CD4+CD25+ regulatory T cell isolation kit. Cell purity was confirmed by FACS (B). The cells were used for PCR genotyping with primers for WT, Flox and KO allele of Chd8 or Foxp3-Cre (C). Total RNA was extracted from Tregs for qPCR to confirm deletion of Chd8. The mRNA levels of Chd8 are shown (arbitrary unit). The data are normalized to an 18S reference and expressed as mean plus SD of triplicates representative of two separated experiments (D). **P < 0.01 vs. WT control group. Fig. 2. CHD8 deficiency increases CD8+ T cells. Splenocytes were analyzed for CD4+ and CD8+ T cells by FACS. Representative dot plots are shown. The proportions and absolute numbers of CD4+ and CD8+ cells are summarized in bar graphs (mean plus SD) (WT: 6 males + 6 females; Chd8-/-: 4 males + 6 females). *P < 0.05, **P < 0.01 vs. WT control group. Fig. 3. CHD8 deficiency does not affect overt thymocyte and thymic Treg development. Thymocytes were analyzed for CD4-CD8- (DN), CD4+CD8+ (DP), CD4+CD8- (SP4), CD4-CD8+ (SP8) (A), and CD4+Foxp3+ (B) cells by FACS. Representative dot plots are shown. The proportions and absolute numbers of the cells are summarized in bar graphs (mean plus SD) (WT: 3 males; Chd8-/-: 3 males). *P < 0.05 vs. WT control group. Fig. 4. Verification of gene expression changes in p53 and mTOR pathways by quantitative real-time RT-PCR. The expression changes of the indicated genes in p53 (A) and mTOR (B) pathways in Chd8-/- Tregs revealed by RNA-seq as shown in Fig 4E were verified by qPCR. The data are normalized to an 18S reference and expressed as mean + SD of triplicates. *P < 0.05, **P < 0.01 vs. WT control group. Fig. 5. Profiles and enrichment plots of ATAC-seq and CHIP-seq A PCA of ATAC-seq. B Fragment size distribution of ATAC-seq. C Profile of ATAC-seq peaks in Chd [file 11658_2025_711_MOESM1_ESM.zip › supplement/Table S1.xlsx]

## Sheet: chip_features_mTORC_affected_ge
Table S1. PI3K-Akt-mTOR pathway genes bound by CHD8
chr2	34643813	34644584	NM_001163434.1|Hspa5|exon1	56
chr2	34662085	34662573	NM_001163434.1|Hspa5|exon1	56
chr2	34692308	34692748	NM_001163434.1|Hspa5|exon9	978
chr2	34715890	34716368	NM_001163434.1|Hspa5|exon9	978
chr2	34760697	34761309	NM_001163434.1|Hspa5|exon9	978
chr2	34803784	34804383	NM_001163434.1|Hspa5|exon9	978
chr2	34999338	34999957	NM_001163434.1|Hspa5|exon9	978
chr2	35090315	35091131	NM_001163434.1|Hspa5|exon9	978
chr2	35471526	35472187	NM_001163434.1|Hspa5|exon9	978
chr2	35511840	35512321	NM_001163434.1|Hspa5|exon9	978
chr2	35551119	35551844	NM_001163434.1|Hspa5|exon9	978
chr5	21630022	21630576	NM_008013.4|Fgl2|exon2	3132
chr5	21906230	21906883	NM_008013.4|Fgl2|exon2	3132
chr5	21989931	21990372	NM_008013.4|Fgl2|exon2	3132
chr6	108636304	108636888	NM_011498.4|Bhlhe40|exon1	363
chr11	40583076	40583597	NM_009831.2|Ccng1|exon6	2507
chr11	41780327	41780856	XR_003949271.2|Ccng1|exon1	327
chr17	29226569	29227035	NM_001111099.2|Cdkn1a|exon1	122
chr17	29251195	29252004	NM_001111099.2|Cdkn1a|exon1	122
chr17	29487737	29488213	NM_001111099.2|Cdkn1a|exon3	1378
chr17	29566358	29566952	NM_001111099.2|Cdkn1a|exon3	1378
chrX	104807962	104808715	NM_008828.3|Pgk1|exon1	215
chrX	104972147	104972966	NM_008828.3|Pgk1|exon1	215
chrX	109460469	109461508	NM_008828.3|Pgk1|exon11	460
