# Supplementary material for: Genetic and epigenetic regulation of Treg cell fitness by autism-related chromatin remodeler CHD8
Source: Cell Mol Biol Lett. 2025 Mar 28;30:36. doi: 10.1186/s11658-025-00711-z (PMC11954365; doi:10.1186/s11658-025-00711-z)
Supplement: Supplementary file 1 — Additional File 1: Fig. 1. Verification of deletion of Chd8 in Tregs. (A) Schema of mouse crossing to generate Chd8-/- mice. (B) Splenic Tregs (CD4+CD25+) were isolated from both genotypes of mice with a CD4+CD25+ regulatory T cell isolation kit. Cell purity was confirmed by FACS (B). The cells were used for PCR genotyping with primers for WT, Flox and KO allele of Chd8 or Foxp3-Cre (C). Total RNA was extracted from Tregs for qPCR to confirm deletion of Chd8. The mRNA levels of Chd8 are shown (arbitrary unit). The data are normalized to an 18S reference and expressed as mean plus SD of triplicates representative of two separated experiments (D). **P < 0.01 vs. WT control group. Fig. 2. CHD8 deficiency increases CD8+ T cells. Splenocytes were analyzed for CD4+ and CD8+ T cells by FACS. Representative dot plots are shown. The proportions and absolute numbers of CD4+ and CD8+ cells are summarized in bar graphs (mean plus SD) (WT: 6 males + 6 females; Chd8-/-: 4 males + 6 females). *P < 0.05, **P < 0.01 vs. WT control group. Fig. 3. CHD8 deficiency does not affect overt thymocyte and thymic Treg development. Thymocytes were analyzed for CD4-CD8- (DN), CD4+CD8+ (DP), CD4+CD8- (SP4), CD4-CD8+ (SP8) (A), and CD4+Foxp3+ (B) cells by FACS. Representative dot plots are shown. The proportions and absolute numbers of the cells are summarized in bar graphs (mean plus SD) (WT: 3 males; Chd8-/-: 3 males). *P < 0.05 vs. WT control group. Fig. 4. Verification of gene expression changes in p53 and mTOR pathways by quantitative real-time RT-PCR. The expression changes of the indicated genes in p53 (A) and mTOR (B) pathways in Chd8-/- Tregs revealed by RNA-seq as shown in Fig 4E were verified by qPCR. The data are normalized to an 18S reference and expressed as mean + SD of triplicates. *P < 0.05, **P < 0.01 vs. WT control group. Fig. 5. Profiles and enrichment plots of ATAC-seq and CHIP-seq A PCA of ATAC-seq. B Fragment size distribution of ATAC-seq. C Profile of ATAC-seq peaks in Chd [file 11658_2025_711_MOESM1_ESM.zip › supplement/Table S11.xlsx]

## Sheet: ATAC down in Treg only_venn_res
	Table S11. ATAC-down in Chd8-/- Tregs only
1	Gm16740
2	Gm33247
3	Gm6829
4	Psd
5	Gm41153
6	Vps51
7	Ifitm10
8	Ltb
9	Ubxn7
10	Tmed1
11	Gm40402
12	Rpl24
13	Nlk
14	Tnfrsf13b
15	Pecam1
16	Txndc5
17	9930021J03Rik
18	Cradd
19	Dusp23
20	Gm36738
21	Map2k5
22	Btf3l4
23	Gm33464
24	Gm30948
25	Ttyh3
26	Adk
27	Prex1
28	Stim1
29	Rbl1
30	Skap2
31	Kat5
32	Slc2a8
33	Acad12
34	Klrg1
35	Naif1
36	Slc25a19
37	Ntpcr
38	Gm40770
39	Mettl3
40	Vamp4
41	Camk1g
42	Mblac1
43	Retreg1
44	Phactr4
45	Gm16619
46	Gm15543
47	Lrrc1
48	A530021J07Rik
49	Ntrk3
50	1810014B01Rik
51	H3c1
52	Gm40615
53	Prxl2b
54	Slc16a13
55	Stxbp4
56	Exoc2
57	Hoxb4
58	Trp53bp2
59	Sell
60	Arl11
61	Rpgrip1
62	Gm32328
63	Gm46830
64	Ybx2
65	Gm52144
66	Cuedc2
67	Caskin2
68	Prg4
69	Ralgps1
70	Tusc3
71	Rad54b
72	Gm28231
73	Gm25577
74	Gm12216
75	Chchd2
76	Fcgr1
77	Tnfrsf10b
78	Wfs1
79	H4c11
80	Rassf4
81	Gm41393
82	Gm30321
83	Arl5c
84	Gng12
85	Zfp668
86	Slc17a9
87	Gm32663
88	LOC118567385
89	Pfkfb2
90	Fam81a
91	Cntln
92	Gm16261
93	Cks1b
94	H4c12
95	Phkg2
96	Nfic
97	Psat1
98	Efl1
99	Katnal2
100	Dph5
101	0610039H22Rik
102	H2ac10
103	Klf9
104	Snx32
105	Gm30713
106	Myadm
107	Mitd1
108	Gm24950
109	Mospd2
110	Stum
111	Rapgef5
112	Ccl1
113	Sgms1
114	LOC118567409
115	Irak2
116	St3gal3
117	Mrps12
118	Atp5g1
119	Serp2
120	Gm41453
121	Gm24118
122	Sgk1
123	Gm41953
124	Mvb12a
125	Pnp2
126	Ddx39b
127	Gm36620
128	Ift80
129	Gpr84
130	Fchsd2
131	Zmym2
132	Scd2
133	Gm26510
134	Cdc45
135	Nmral1
136	Gm30996
137	Bsn
138	LOC118568769
139	Oprm1
140	Plekhh3
141	Sh2b1
142	Wdr41
143	Ndrg4
144	Ramp1
145	Gm29829
146	Blm
147	Zdhhc20
148	Hspa13
149	Kansl2
150	Mturn
151	2700046G09Rik
152	Ear6
153	Gm33887
154	0610009L18Rik
155	Nin
156	Dpf3
157	Gna15
158	LOC118568333
159	LOC118567372
160	Rpl41
161	Snx4
162	Anapc15
163	Lsm4
164	Epg5
165	Foxc2
166	Cstf2t
167	Gm31936
168	Pdcd1
169	Cdk5
170	Phactr2
171	Ssr1
172	Arhgap10
173	A930038B10Rik
174	Ndufa13
175	Neu3
176	Fbxo34
177	Gna12
178	Gm5218
179	Herpud1
180	Gm26002
181	Pcyox1l
182	C730014E05Rik
183	Gm40773
184	Tnfaip8
185	Gm35718
186	Xab2
187	Senp7
188	Fam149b
189	Gm20559
190	Tctn2
191	Cmtm8
192	Gm36751
193	Prkcz
194	Ntn3
195	Gm41754
196	Cdipt
197	H3c2
198	Gm14488
199	Gm45202
200	Dlec1
201	Sh2d4a
202	Grn
203	Vapb
204	LOC118568534
205	Vrk1
206	Fbxo27
207	LOC118567482
208	Sesn1
209	Gm36406
210	Ptpn4
211	LOC115487016
212	B4galt5
213	Prr15l
214	Gm46060
215	Ahcyl2
216	Rassf2
217	Snx11
218	Pcnx3
219	Niban1
220	Hyi
221	Rexo4
222	Gm35169
223	Gm50596
224	Chac1
225	Ext2
226	Arhgef10
227	Tep1
228	Srebf2
229	Irgc1
230	Agpat1
231	Myo1f
232	Gm24240
233	Bet1l
234	Gm11725
235	Sox5
236	Zfand3
237	Pln
238	2310057M21Rik
239	Nod2
240	Sh3bp4
241	Snrpd3
242	Txnrd1
243	Slc41a3
244	Mtg1
245	Rpl13
246	Runx1
247	Gm10910
248	Gmfb
249	Sla
250	Rbm44
251	Gm33418
252	Tesk2
253	Zfp516
254	Tut1
255	Dleu2
256	Septin1
257	Oxa1l
258	Nkiras2
259	Ubash3b
260	Add3
261	Gm34268
262	Scamp4
263	Bahcc1
264	Hacd3
265	Atp1b1
266	1700008J07Rik
267	Otub2
268	Bag6
269	Tial1
270	Cdc6
271	Gzmb
272	Npm2
273	Abcb8
274	Tcf19
275	Galnt2
276	Reck
277	Itgb3
278	A930015D03Rik
279	ccdc198
280	Gm52049
281	Gm30214
282	Dars2
283	Glb1
