# Supplementary material for: Genetic and epigenetic regulation of Treg cell fitness by autism-related chromatin remodeler CHD8
Source: Cell Mol Biol Lett. 2025 Mar 28;30:36. doi: 10.1186/s11658-025-00711-z (PMC11954365; doi:10.1186/s11658-025-00711-z)
Supplement: Supplementary file 1 — Additional File 1: Fig. 1. Verification of deletion of Chd8 in Tregs. (A) Schema of mouse crossing to generate Chd8-/- mice. (B) Splenic Tregs (CD4+CD25+) were isolated from both genotypes of mice with a CD4+CD25+ regulatory T cell isolation kit. Cell purity was confirmed by FACS (B). The cells were used for PCR genotyping with primers for WT, Flox and KO allele of Chd8 or Foxp3-Cre (C). Total RNA was extracted from Tregs for qPCR to confirm deletion of Chd8. The mRNA levels of Chd8 are shown (arbitrary unit). The data are normalized to an 18S reference and expressed as mean plus SD of triplicates representative of two separated experiments (D). **P < 0.01 vs. WT control group. Fig. 2. CHD8 deficiency increases CD8+ T cells. Splenocytes were analyzed for CD4+ and CD8+ T cells by FACS. Representative dot plots are shown. The proportions and absolute numbers of CD4+ and CD8+ cells are summarized in bar graphs (mean plus SD) (WT: 6 males + 6 females; Chd8-/-: 4 males + 6 females). *P < 0.05, **P < 0.01 vs. WT control group. Fig. 3. CHD8 deficiency does not affect overt thymocyte and thymic Treg development. Thymocytes were analyzed for CD4-CD8- (DN), CD4+CD8+ (DP), CD4+CD8- (SP4), CD4-CD8+ (SP8) (A), and CD4+Foxp3+ (B) cells by FACS. Representative dot plots are shown. The proportions and absolute numbers of the cells are summarized in bar graphs (mean plus SD) (WT: 3 males; Chd8-/-: 3 males). *P < 0.05 vs. WT control group. Fig. 4. Verification of gene expression changes in p53 and mTOR pathways by quantitative real-time RT-PCR. The expression changes of the indicated genes in p53 (A) and mTOR (B) pathways in Chd8-/- Tregs revealed by RNA-seq as shown in Fig 4E were verified by qPCR. The data are normalized to an 18S reference and expressed as mean + SD of triplicates. *P < 0.05, **P < 0.01 vs. WT control group. Fig. 5. Profiles and enrichment plots of ATAC-seq and CHIP-seq A PCA of ATAC-seq. B Fragment size distribution of ATAC-seq. C Profile of ATAC-seq peaks in Chd [file 11658_2025_711_MOESM1_ESM.zip › supplement/Table S12.xlsx]

## Sheet: Table S12-ATAC down in HSC only
	Table S12. ATAC-down in Chd8-/- HSPCs only
1	Platr29
2	Gm33649
3	Gm5893
4	Gm35147
5	Kdm4b
6	Mocs1
7	Gm40876
8	Gm46356
9	Ankrd23
10	Gm50595
11	Clta
12	Gm15155
13	Il16
14	Dab2ip
15	Arpc2
16	Gm51756
17	H2-Ob
18	Gm40816
19	Adgre5
20	Ptpre
21	Gm33809
22	Trpm5
23	Smpd3
24	Cdh3
25	Cmpk2
26	Dock9
27	Rere
28	Nfix
29	Rd3
30	Gm32371
31	Syde1
32	Stpg1
33	Gm34199
34	4930405D11Rik
35	Rftn1
36	1700055C04Rik
37	Smad6
38	Plekha7
39	Gm29838
40	Plpp7
41	Dhx34
42	Anks1
43	Clic4
44	LOC118568309
45	Macroh2a3
46	Kcnab2
47	Nmnat2
48	Vangl2
49	Pld1
50	Gm40217
51	Gm19782
52	Plcg2
53	Lrrc49
54	Mthfd1l
55	Ranbp3
56	Btbd16
57	Selenof
58	Map3k5
59	Dnmt3a
60	Cracd
61	Gm7972
62	Pcnt
63	Cnot8
64	Ubxn10
65	Gm41423
66	Eif4g3
67	Prlr
68	Mir184
69	Gm29946
70	Pgr
71	Tmem158
72	Opcml
73	Gm30230
74	Csk
75	Gm10538
76	Ggta1
77	LOC115490285
78	Mcrs1
79	Dipk1b
80	Skap1
81	Gm52793
82	0.59
83	0.86
84	Gm36495
85	Sort1
86	Plpp3
87	Gm35612
88	Htra3
89	Fads2
90	Rab11fip4os1
91	Gm29932
92	Clec2f
93	2610044O15Rik8
94	Gm38728
95	Gm36732
96	Fzd6
97	Exph5
98	Gm51907
99	Mki67
100	Phpt1
101	4930406D18Rik
102	Wdtc1
103	Cul4a
104	Sfi1
105	Kif6
106	Agbl1
107	Ift27
108	Nfx1
109	Lpar5
110	Atm
111	1
112	Csmd3
113	Gm40446
114	Gm33619
115	Eno4
116	Tspan4
117	-0.46
118	Atg14
119	Capzb
120	Ppp1cc
121	Dazap1
122	0.73
123	Gm41776
124	Rxrg
125	Lrp8os2
126	1700012I11Rik
127	Pag1
128	Hltf
129	Banp
130	Gm34722
131	Ybx3
132	Macir
133	Tcl1b5
134	Macrod2
135	Csnk1g2
136	Atoh8
137	Gm10804
138	Nup210
139	Rbms1
140	Gm31065
141	Gm52710
142	Gm33058
143	Snora16a
144	Gm35569
145	Zfp503
146	Psd3
147	Ccdc30
148	Mrgpre
149	1700017G19Rik
150	Pik3r5
151	Tcerg1l
152	Rfc3
153	Gm32729
154	Gm30603
155	a
156	Eif3d
157	1.21
158	Gga1
159	Atxn1
160	Col27a1
161	Cldn34d
162	Vav2
163	4631405J19Rik
164	4732471J01Rik
165	Gm33380
166	Neil1
167	LOC118568679
168	LOC118568017
169	Firre
170	Gm41590
171	Mmp15
172	Xpnpep1
173	Prodh
174	Prkaa2
175	Gm51462
176	Gm33958
177	Ciita
178	Dtnb
179	Dhx15
180	Gm31101
181	2210409D07Rik
182	Gm35823
183	0.61
184	Gm32014
185	Arid3b
186	Rps6ka5
187	G6pc
188	Plk5
189	Usp39
190	Olig3
191	Gm41507
192	Gm52607
193	Ccdc85c
194	Wdr5
195	Gm12722
196	Gm32074
197	Slc27a1
198	Arid1b
199	0.94
200	Araf
201	Mecr
202	Gm41281
203	Btbd11
204	Gm32474
205	Rragd
206	Crocc2
207	Nsd3
208	Rab37
209	1.01
210	Gm52109
211	Pde11a
212	Tln2
213	Gm39212
214	Arrb1
215	Uchl1os
216	Rapgef3
217	Ripor3
218	Platr5
219	Rtn4rl1
220	Bicdl1
221	Gm51497
222	Gm35252
223	Pitpnm2
224	Hjurp
225	Fbxo42
226	Gm25622
227	A830031A19Rik
228	Cracdl
229	Xrcc6
230	Me1
231	0.85
232	Celsr1
233	Maged1
234	Gm29922
235	Git2
236	Gm33515
237	Dicer1
238	Zfp385b
239	Phf11c
240	1.2
241	Pou2f2
242	Gm41565
243	LOC118567897
244	Ssbp3
245	-1.03
246	Mroh7
247	Pabpc1l
248	Usp24
249	Gm36774
250	LOC118568074
251	Nkain4
252	Atg7
253	Gpam
254	0.83
255	Gm34316
256	0.57
257	Exog
258	Slc25a23
259	Gm39692
260	Apol7e
261	Tmem117
262	Gm39674
263	Zfp882
264	-0.74
265	Pgbd5
266	Rngtt
267	Npc1
268	Fyb2
269	Gm13067
270	Tmem132b
271	Capg
272	Pygm
273	Zfp810
274	Asap1
275	0.92
276	Tgfbr3
277	Nprl3
278	Smug1
279	Syne1
280	Gm38944
281	Rcl1
282	Mcf2l
283	Vac14
284	LOC118568682
285	Ak4
286	Itpk1
287	Gssos2
288	Tmem123
289	Txndc11
290	0.76
291	Cngb1
292	Gm23934
293	Gm46107
294	Gm51915
295	Mtmr3
296	Spg11
297	Nt5dc3
298	Elmo1
299	Foxn3
300	Cep162
301	Abcg1
302	Gm22450
303	Sun1
304	0.95
305	Trpc6
306	Gm39219
307	Rasgrp3
308	Sipa1l3
309	Uxs1
310	Smap2
311	Ddx6
312	A930003A15Rik
313	Stard10
314	Ctnnd2
315	Gm15486
316	Dnajc27
317	Sema4d
318	1.07
319	Ep400
320	Bst1
321	Banf2os
322	Pnma3
323	Pcsk9
324	Usp48
325	Pak4
326	Gm42294
327	0.93
328	Arhgef5
329	Ak7
330	Ptpa
331	Unkl
332	Mfsd2b
333	Ttc13
334	Gsr
335	Gm52735
336	Dhcr24
337	Blk
338	Mir29b-1
339	Gm41818
340	0.9
341	Mdh1
342	Adam6b
343	Samd4
344	Mmachc
345	Lmf1
346	4930407G08Rik
347	Atp5g3
348	Tns1
349	Hs3st1
350	LOC118567539
351	Gm11755
352	Stx6
353	Man1c1
354	Cbl
355	Gm35242
356	Gm25634
357	Emilin2
358	Morn4
359	BC034090
360	Fzd9
361	Syn3
362	Gm41927
363	Rcsd1
364	Elapor1
365	Itk
366	Gm33934
367	Gm29901
368	Gm36603
369	Gm29050
370	Ccdc60
371	Ctf1
372	Gm32558
373	Pmepa1
374	Fam185a
375	Nav2
376	Pls1
377	Camk1d
378	Fam167a
379	Mprip
380	Tbc1d1
381	Tmem178b
382	Gm40194
383	Gm39087
384	Slc44a2
385	Gm36660
386	Bcas3
387	Dot1l
388	2610307P16Rik
389	Ypel2
390	Mga
391	4930590L14Rik
392	Tbc1d7
393	Gm31125
394	Ercc8
395	Irf2
396	Gm15997
397	4930429P21Rik
398	Atp5d
399	LOC118568797
400	Gm40315
401	Nrip2
402	Gm33457
403	Gm26728
404	Bace2
405	Slit1
406	Herc1
407	Tcof1
408	Sbds
409	Tmem163
410	Gm38790
411	Shld1
412	Btg2
413	Gm35576
414	Gm51464
415	Gm31562
416	0.66
417	Gm30316
418	Fkbp14
419	Stat5a
420	Rgs6
421	0.8
422	Gm29065
423	Pigp
424	Tmprss6
425	Tmem168
426	-0.87
427	Kcnd3os
428	Habp4
429	Neat1
430	LOC118568114
431	Rptoros
432	Pdlim1
433	Zfp821
434	Nt5m
435	LOC118568680
436	Gm32684
437	Gstt2
438	Fam78a
439	Fam180a
440	Ttc28
441	Insig1
442	Kdm1b
443	Slc16a11
444	Zyx
445	A930005H10Rik
446	Rbm4b
447	Gm52313
448	Gm32249
449	Fbxo21
450	Gm8439
451	Tsc22d1
452	Nradd
453	Sorcs2
454	Plekhf2
455	9530027J09Rik
456	1700006H21Rik
457	Zfp951
458	Gm36013
459	Nfatc2
460	AI463229
461	-0.52
462	Gm40558
463	Chd1
464	Gramd1b
465	Mical2
466	Zfp286
467	LOC118567342
468	Scarb1
469	Phf21a
470	Mecom
471	Med12l
472	2210408I21Rik
473	Lpcat3
474	LOC118568556
475	-0.57
476	Rab3ip
477	Ppp1r3f
478	Gm2233
479	Gtf2i
480	Ntf3
481	Arl3
482	Lzts2
483	Ctdp1
484	Pars2
485	Dip2c
486	Cyp2r1
487	Tnfaip2
488	Nos1ap
489	Tlr4
490	Rrn3
491	Gm39984
492	-1.23
493	1.28
494	Zfp317
495	Plxna4os1
496	4732465J04Rik
497	0.56
498	Zfp318
499	Tmem231
500	Tbc1d4
501	Aktip
502	Sorbs1
503	Arfgap1
504	Megf10
505	Noxa1
506	-0.6
507	Gm26747
508	Gm36824
509	Gm51903
510	Igf2r
511	Gm33321
512	Gm40118
513	Enthd1
514	Nrxn3
515	Ppie
516	Smtnl2
517	2700089I24Rik
518	0.81
519	Vwa8
520	Lemd1
521	Cog1
522	Gm24008
523	Pex12
524	Nsmce2
525	Lexm
526	Spink5
527	Polh
528	Clstn3
529	Gm32168
530	Tacc3
531	Zfp384
532	Acoxl
533	LOC118567685
534	Ttc4
535	0.79
536	Ptpdc1
537	Hipk1
538	Btla
539	Rnf114
540	-0.44
541	Rnf212
542	Stt3b
543	Tnfsf10
544	1.08
545	Rassf10
546	Epha4
547	Gm16157
548	Baiap2
549	Arhgap22
550	Lemd2
551	Npcd
552	Gm40151
553	Galnt14
554	Gm12290
555	Wdr11
556	Nrarp
557	Slc43a2
558	Pdgfrb
559	Gm35019
560	Sdc4
561	Samd7
562	BB123696
563	C130050O18Rik
564	Ern1
565	Tut7
566	Perp
567	Kcnd3
568	Zfp710
569	Gm31871
570	LOC118568711
571	0.7
572	Hnf4a
573	LOC118568728
574	Limch1
575	0.65
576	Lclat1
577	Pik3r1
578	P2rx7
579	Cnbd2
580	Mbnl1
581	Hdgf
582	Gm38326
583	Ebf4
584	Wwp2
585	Tmem63b
586	Mgat5
587	Gm25199
588	Gm33897
589	Supt16
590	Arih2
591	Adgrg1
592	Nup85
593	Stn1
594	Cables1
595	Aopep
596	Sipa1l1
597	1.05
598	Itga2
599	Thrap3
600	Olfr1378
601	Lncenc1
602	Tas1r2
603	Btbd9
604	Gm32196
605	Gm33528
606	H2bu2
607	Slc39a11
608	Prf1
609	Gm13749
610	Alpk2
611	Nptn
612	Cpsf2
613	Hyal2
614	Zfyve28
615	Hnf4g
616	Manbal
617	Grid2
618	Pbx1
619	Gm30725
620	Gm39114
621	Lef1
622	Galk2
623	Poc1b
624	Glul
625	Adam11
626	Gm12724
627	Mocos
628	Hfm1
629	Gm22675
630	Zranb3
631	Rps6ka4
632	-1.24
633	Cracr2a
634	Dpf1
635	LOC118567421
636	Cep164
637	Uhrf1bp1l
638	Atxn7l1
639	Dlg2
640	Rbfox1
641	Ehd3
642	Tnfsf11
643	LOC118568669
644	Tbc1d30
645	Gm41183
646	0.87
647	LOC668415
648	Gm13373
649	Poc1a
650	Ing4
651	Gm23648
652	Fam120a
653	5530401A14Rik
654	Tmem242
655	Scaper
656	LOC115487747
657	Scgb2a2
658	Glt8d2
659	LOC118568246
660	Map3k7
661	Tbx4
662	Lpin2
663	Uso1
664	Gm22740
665	-0.75
666	Itsn1
667	Slc22a3
668	Gm38540
669	Npl
670	Ptprj
671	Gm41112
672	LOC118567509
673	Fbxo16
674	Gm31601
675	Cmc2
676	2700003A03Rik
677	Tead3
678	Atp1a1
679	Acot11
680	-0.58
681	Tmem245
682	Hivep3
683	Acss2os
684	Glo1
685	Gm33547
686	Grik4
687	Zfp618
688	Gm11690
689	Ctsd
690	Eepd1
