# Supplementary material for: Genetic and epigenetic regulation of Treg cell fitness by autism-related chromatin remodeler CHD8
Source: Cell Mol Biol Lett. 2025 Mar 28;30:36. doi: 10.1186/s11658-025-00711-z (PMC11954365; doi:10.1186/s11658-025-00711-z)
Supplement: Supplementary file 1 — Additional File 1: Fig. 1. Verification of deletion of Chd8 in Tregs. (A) Schema of mouse crossing to generate Chd8-/- mice. (B) Splenic Tregs (CD4+CD25+) were isolated from both genotypes of mice with a CD4+CD25+ regulatory T cell isolation kit. Cell purity was confirmed by FACS (B). The cells were used for PCR genotyping with primers for WT, Flox and KO allele of Chd8 or Foxp3-Cre (C). Total RNA was extracted from Tregs for qPCR to confirm deletion of Chd8. The mRNA levels of Chd8 are shown (arbitrary unit). The data are normalized to an 18S reference and expressed as mean plus SD of triplicates representative of two separated experiments (D). **P < 0.01 vs. WT control group. Fig. 2. CHD8 deficiency increases CD8+ T cells. Splenocytes were analyzed for CD4+ and CD8+ T cells by FACS. Representative dot plots are shown. The proportions and absolute numbers of CD4+ and CD8+ cells are summarized in bar graphs (mean plus SD) (WT: 6 males + 6 females; Chd8-/-: 4 males + 6 females). *P < 0.05, **P < 0.01 vs. WT control group. Fig. 3. CHD8 deficiency does not affect overt thymocyte and thymic Treg development. Thymocytes were analyzed for CD4-CD8- (DN), CD4+CD8+ (DP), CD4+CD8- (SP4), CD4-CD8+ (SP8) (A), and CD4+Foxp3+ (B) cells by FACS. Representative dot plots are shown. The proportions and absolute numbers of the cells are summarized in bar graphs (mean plus SD) (WT: 3 males; Chd8-/-: 3 males). *P < 0.05 vs. WT control group. Fig. 4. Verification of gene expression changes in p53 and mTOR pathways by quantitative real-time RT-PCR. The expression changes of the indicated genes in p53 (A) and mTOR (B) pathways in Chd8-/- Tregs revealed by RNA-seq as shown in Fig 4E were verified by qPCR. The data are normalized to an 18S reference and expressed as mean + SD of triplicates. *P < 0.05, **P < 0.01 vs. WT control group. Fig. 5. Profiles and enrichment plots of ATAC-seq and CHIP-seq A PCA of ATAC-seq. B Fragment size distribution of ATAC-seq. C Profile of ATAC-seq peaks in Chd [file 11658_2025_711_MOESM1_ESM.zip › supplement/Table S14.xlsx]

## Sheet: RNA up in Treg only_venn_result
	Table S14. RNA-up in Chd8-/- Tregs only
1	Gm3264
2	Rgs12
3	Il12rb1
4	Kifc2
5	1110032A03Rik
6	Gm3173
7	Il4i1
8	Enah
9	Snx22
10	Fam212b
11	Polr2h
12	Tspan3
13	Hells
14	Katnb1
15	LOC108169013
16	Tnfsf8
17	Cdk6
18	Ctla2a
19	H2-M2
20	Csf1
21	Gm32276
22	Spef2
23	Prdm15
24	Ccdc32
25	Ticam2
26	Itgae
27	Rnf19b
28	Eif2b1
29	Xrcc4
30	Atp2b4
31	AA413626
32	Rnf17
33	Ncf1
34	Ifrd2
35	Hif3a
36	Mfsd6
37	Pim3
38	Pnkd
39	Paqr8
40	Fabp5
41	G530011O06Rik
42	Nuak2
43	Hist1h2bk
44	Gm42237
45	Dscam
46	Hist1h2bh
47	Mrps33
48	Wisp1
49	Scrn2
50	Ccdc112
51	Ubtd1
52	Gm19585
53	Lama5
54	Pros1
55	Rpl34-ps1
56	Gm26799
57	Gbp2
58	Ahsa1
59	Mybpc2
60	Ly6a
61	LOC101055754
62	Lilrb4a
63	Tnc
64	P3h1
65	Cnih4
66	Arl5a
67	Pon3
68	Cysltr1
69	Vmp1
70	1110020A21Rik
71	Disc1
72	Prox1
73	Nckap5
74	2900026A02Rik
75	Mtmr9
76	1110028F11Rik
77	Clec2g
78	Polh
79	Mansc1
80	Ica1
81	Fam71e1
82	Ebi3
83	Gm38524
84	Ctnna1
85	A430057M04Rik
86	Gm32848
87	Serpinb6b
88	Slc7a10
89	Znhit3
90	Kynu
91	Ddt
92	Mrgpre
93	Gm15918
94	Zak
95	B430319F04Rik
96	B930041F14Rik
97	Il1r2
98	Gm5901
99	Cxcl9
100	Gm19723
101	Srl
102	BC023105
103	Ifitm2
104	Epas1
105	Gm40812
106	Sowahc
107	2310022B05Rik
108	Gm14230
109	Hist1h2bg
110	Aaas
111	Nynrin
112	Bmpr1a
113	Hist1h2be
114	Bhlhe40
115	Gm3317
116	Plekhg3
117	Gda
118	Prdm1
119	Gm34764
120	Apobec1
121	Gm40892
122	Adam9
123	Pkdcc
124	Tmem63c
125	Gpm6b
126	Arl3
127	LOC108169130
128	Ahr
129	Naip6
130	Ralgds
131	Rgs1
132	Commd3
133	Gm4951
134	Fgl2
135	Mid2
136	Pask
137	2610042L04Rik
138	Gm33272
139	Havcr2
140	Zfp628
141	Alox8
142	Icos
143	Trappc3
144	Gm15987
145	Glis2
146	Erdr1
147	Atp9a
148	F830016B08Rik
149	Rnf212b
150	Neb
151	Gsg2
152	Gm33091
153	Serinc3
154	Bcl2l15
155	Gm3002
156	Ero1l
157	Fuz
158	Plxnd1
159	Chid1
160	Ppib
161	Gm10409
162	Batf
163	Cobll1
164	Ncoa7
165	Klhdc4
166	Dclk2
167	Kcnk6
168	Penk
169	Zc3h10
170	Tnfrsf8
171	1810055G02Rik
172	E130317F20Rik
173	Irgm
174	Slc30a2
175	Slc25a24
176	Cetn2
177	Kcnk5
178	Ccr8
179	Psmb2
180	LOC105247125
181	Ankle1
182	Il7r
183	Gm3164
184	Ntf5
185	Gm40902
186	Sdhb
187	Sh3rf2
188	Cxcr4
189	Jun
190	Gm3373
191	Gm16712
192	Ell2
193	Btbd19
