# Supplementary material for: Genetic and epigenetic regulation of Treg cell fitness by autism-related chromatin remodeler CHD8
Source: Cell Mol Biol Lett. 2025 Mar 28;30:36. doi: 10.1186/s11658-025-00711-z (PMC11954365; doi:10.1186/s11658-025-00711-z)
Supplement: Supplementary file 1 — Additional File 1: Fig. 1. Verification of deletion of Chd8 in Tregs. (A) Schema of mouse crossing to generate Chd8-/- mice. (B) Splenic Tregs (CD4+CD25+) were isolated from both genotypes of mice with a CD4+CD25+ regulatory T cell isolation kit. Cell purity was confirmed by FACS (B). The cells were used for PCR genotyping with primers for WT, Flox and KO allele of Chd8 or Foxp3-Cre (C). Total RNA was extracted from Tregs for qPCR to confirm deletion of Chd8. The mRNA levels of Chd8 are shown (arbitrary unit). The data are normalized to an 18S reference and expressed as mean plus SD of triplicates representative of two separated experiments (D). **P < 0.01 vs. WT control group. Fig. 2. CHD8 deficiency increases CD8+ T cells. Splenocytes were analyzed for CD4+ and CD8+ T cells by FACS. Representative dot plots are shown. The proportions and absolute numbers of CD4+ and CD8+ cells are summarized in bar graphs (mean plus SD) (WT: 6 males + 6 females; Chd8-/-: 4 males + 6 females). *P < 0.05, **P < 0.01 vs. WT control group. Fig. 3. CHD8 deficiency does not affect overt thymocyte and thymic Treg development. Thymocytes were analyzed for CD4-CD8- (DN), CD4+CD8+ (DP), CD4+CD8- (SP4), CD4-CD8+ (SP8) (A), and CD4+Foxp3+ (B) cells by FACS. Representative dot plots are shown. The proportions and absolute numbers of the cells are summarized in bar graphs (mean plus SD) (WT: 3 males; Chd8-/-: 3 males). *P < 0.05 vs. WT control group. Fig. 4. Verification of gene expression changes in p53 and mTOR pathways by quantitative real-time RT-PCR. The expression changes of the indicated genes in p53 (A) and mTOR (B) pathways in Chd8-/- Tregs revealed by RNA-seq as shown in Fig 4E were verified by qPCR. The data are normalized to an 18S reference and expressed as mean + SD of triplicates. *P < 0.05, **P < 0.01 vs. WT control group. Fig. 5. Profiles and enrichment plots of ATAC-seq and CHIP-seq A PCA of ATAC-seq. B Fragment size distribution of ATAC-seq. C Profile of ATAC-seq peaks in Chd [file 11658_2025_711_MOESM1_ESM.zip › supplement/Table S15.xlsx]

## Sheet: RNA up in HSC only_venn_results
	Table S15. RNA-up in Chd8-/- HSPCs only
1	Fblim1
2	C1rb
3	Mmp2
4	LOC118568335
5	Gm6206
6	Epb41l3
7	Ddit4
8	Zfp423
9	B3galt1
10	Slc52a3
11	Mpdz
12	Sh3d19
13	Syn2
14	Lyrm1
15	Stxbp6
16	4933406J09Rik
17	Fam171b
18	A930007A09Rik
19	Plb1
20	Ndufa12-ps
21	Adcy4
22	Fgf23
23	Faxc
24	Cfap54
25	Gask1b
26	LOC118567417
27	Ccdc151
28	Gm7887
29	Prkd1
30	Efhc2
31	Galnt3
32	Mgmt
33	Fam151b
34	Gm21321
35	Adamts1
36	Tmem144
37	Gm29831
38	Fam83b
39	Fat1
40	Gm9567
41	Slamf1
42	Gas6
43	4930578L24Rik
44	Gm41011
45	Unc45bos
46	Ahnak2
47	Gm8935
48	2610017A05Rik
49	Tnfrsf10b
50	2900052L18Rik
51	Pilra
52	Gm30085
53	Gch1
54	Fam241b
55	Zfp750
56	Cpt1c
57	Zfp979
58	Epha2
59	Gm26901
60	Cav2
61	Hebp2
62	Tsks
63	C1qtnf6
64	Gm5827
65	Gm46624
66	Colca2
67	LOC118567886
68	Ubd
69	Rgs7bp
70	Tnfrsf11a
71	Rassf9
72	Gm11733
73	Gm2093
74	Smagp
75	C3ar1
76	Frk
77	Gm42346
78	Tob1
79	Ndn
80	Gm11747
81	Adora2b
82	Ces2b
83	Gm30648
84	4930524J08Rik
85	Stpg2
86	Grhl3
87	Gm52526
88	LOC118568256
89	Samd15
90	Slc19a2
91	Phlda3
92	Ly96
93	Gm20045
94	9230114K14Rik
95	Gm46871
96	Tubb6
97	Kank1
98	Proca1
99	Tbx19
100	Ptp4a3
101	4930519L02Rik
102	Tcp11x2
103	Mcpt4
104	Lor
105	Gm16090
106	Gm6787
107	Tyro3
108	Gm49890
109	Jazf1
110	Olfm5
111	Cdnf
112	2900041M22Rik
113	Gm40564
114	Bcam
115	Dsc2
116	Mylk
117	Exd1
118	Trp53inp1
119	Spata48
120	Myl6b
121	Tjp1
122	Gm8520
123	Sardh
124	Id1
125	Asic1
126	Gm36590
127	Mir6363
128	Gm13067
129	Arhgef16
130	Cfap57
131	Gm3740
132	Bspry
133	Pxdn
134	Fcrls
135	Hdhd3
136	Gm28809
137	Gm34121
138	A930001C03Rik
139	Fetub
140	Tmem255b
141	Gm8420
142	Exoc4
143	Nexmif
144	Gm15418
145	Plxna1
146	Madcam1
147	Slc25a48
148	Prex2
149	Cyp7b1
150	Trbv1
151	Sox18
152	Gm9949
153	Gm35383
154	Dnaic1
155	Robo1
156	Nkx1-1
157	Drc3
158	Ccng1
159	Psmb7-ps2
160	Procr
161	Gm5063
162	Cep170b
163	Scarf1
164	Gm4949
165	Gm21082
166	Dusp4
167	Gm35338
168	Cfap61
169	Cda
170	Rtraf-ps
171	Slc13a2
172	Gm17762
173	Fbxw9
174	Unc5b
175	Alox12
176	Tmem45a2
177	Gm42031
178	Mcf2
179	Plxna2
180	Selenbp2
181	Fcrl5
182	Spin2c
183	Zfp652os
184	Ddit4l
185	Gjb5
186	Igfbp2
187	Gm41055
188	Gm13394
189	Gm16702
190	Gdf15
191	Enho
192	Dglucy
193	Matn1
194	Cnr1
195	D7Ertd128e
196	Got1l1
197	Gpm6a
198	Nr2f2
199	Ramp2
200	Rhod
201	A830049F12Rik
202	Cox4i2
203	Ttc39a
204	Rps27l
205	Hap1
206	Lrp11
207	Lrmda
208	4930429B21Rik
209	Gm32934
210	Wfdc2
211	Trim66
212	Aen
213	Gm11520
214	Arfgef3
215	Gm32364
216	Epb41l1
217	Bmp7
218	Igsf9b
219	Lrrc32
220	Cd200r4
221	Gm32725
222	Efna1
223	Prrg4
224	Gm39362
225	Mc5r
226	4933439K11Rik
227	Skint3
228	Pik3r3
229	BC025920
230	Speg
231	Pvt1
232	Adgrg6
233	Gdpd5
234	Gm807
235	BC031361
236	E130310I04Rik
237	Dubr
238	A230056J06Rik
239	Mcpt9
240	Gm35522
241	Gm35486
242	Mapk11
243	Syt12
244	Gm39080
245	Gm40740
246	Pabpc4l
247	Ncf2-rs
248	Plch1
249	Lif
250	Trpa1
251	Gm35200
252	Kcnh4
253	Zfp534
254	Kif21a
255	Wwc1
256	Bbc3
257	Unc45b
258	Exoc3l
259	Ckmt1
260	Tshz3
261	Dcxr
262	Gm33977
263	Ephx1
264	Slc16a12
265	LOC115487516
266	Echdc2
267	Extl1
268	Zfp960
269	H2af-ps2
270	E030011O05Rik
271	Zfp984
272	Gm14199
273	Fosl1
274	Mrc1
275	B4galnt3
276	Bax
277	Kcnj8
278	Agt
279	Mcam
280	Saxo2
281	Trp53cor1
282	Tmem14a
283	Gm30061
284	Apobr
285	Rab15
286	Inka2
287	Stk39
288	LOC118567772
289	Gm21411
290	Gm15264
291	Gm36371
292	Plk2
293	Mdc1
294	A930004D18Rik
295	Ccdc96
296	Dmkn
297	Pianp
298	Stc2
299	Itgb2
300	Gm35837
301	Col16a1
302	Hhat
303	Mrgprb2
304	Zfp990
305	Bc1
306	Gm42146
307	Tmem37
308	Tpd52l1
309	Me1
310	Prkd2
311	Dsg2
312	LOC118567356
313	Macroh2a3
314	Col4a1
315	Slc5a11
316	Trib1
317	9430065F17Rik
318	Notch3
319	Gm9726
320	Ptgs1
321	Etv4
322	Gm12405
323	Gm18113
324	Sulf2
325	Ak1
326	Trav7-1
327	Gm46558
328	Nanos1
329	Prr5l
330	Pald1
331	C2cd4a
332	Eda2r
333	4930518C04Rik
334	Oplah
335	4930429F24Rik
336	Wnk2
337	Gm35170
338	Gm41556
339	Cdkl2
340	Erich2
341	Adam3
342	Ttll9
343	Gem
344	C130083M11Rik
345	Crybg2
346	1700125H20Rik
347	Gimap4
348	Gm52315
349	Gm38785
350	Ankrd42
351	Etv5
352	Gm6093
353	Ptgir
354	LOC115489399
355	Jag1
356	Fbln1
357	Fam20a
358	Gm3512
359	1700007K13Rik
360	4930520E11Rik
361	Ildr2
362	Abcc3
363	LOC118567621
364	Ptgs2os2
365	Cma1
366	Nphs2
367	Glns-ps1
368	Spa17
369	Gm20005
370	Grm1
371	Fermt2
372	Pm20d1
373	Tsku
374	Fam229b
375	Gm15420
376	Trim7
377	Gm36572
378	B930059L03Rik
379	Dusp15
380	Ppic
381	Nfib
382	Dleu7
383	Thnsl1
384	Pdcd1lg2
385	Trpm2
386	Zfp985
387	Klhdc8b
388	Gja1
389	Hmcn2
390	Zfp982
391	Pla2g4a
392	Sh3gl3
393	Ano3
394	Gm6410
395	Ccpg1os
396	Gm32058
397	Gpr182
398	Zfp365
399	Gm51871
400	Gm6634
401	Tpsab1
402	Rapgef3os2
403	Gm9284
404	Gm36884
405	Skida1
406	Gm45925
407	Nox4
408	Cpne8
409	Sel1l3
410	Fabp4
411	Wdr66
412	Gm42114
413	Zfp988
414	Ankrd63
415	Gm12751
416	Tpsb2
417	Ccm2l
418	Gm41568
419	D630023F18Rik
420	Osbpl10
421	S100a4
422	Gm12522
423	Kirrel
424	Emilin2
425	Gm13092
426	Serpine2
427	Ltc4s
428	Gm36033
429	B230206L02Rik
430	Enc1
