# Supplementary material for: Genetic and epigenetic regulation of Treg cell fitness by autism-related chromatin remodeler CHD8
Source: Cell Mol Biol Lett. 2025 Mar 28;30:36. doi: 10.1186/s11658-025-00711-z (PMC11954365; doi:10.1186/s11658-025-00711-z)
Supplement: Supplementary file 1 — Additional File 1: Fig. 1. Verification of deletion of Chd8 in Tregs. (A) Schema of mouse crossing to generate Chd8-/- mice. (B) Splenic Tregs (CD4+CD25+) were isolated from both genotypes of mice with a CD4+CD25+ regulatory T cell isolation kit. Cell purity was confirmed by FACS (B). The cells were used for PCR genotyping with primers for WT, Flox and KO allele of Chd8 or Foxp3-Cre (C). Total RNA was extracted from Tregs for qPCR to confirm deletion of Chd8. The mRNA levels of Chd8 are shown (arbitrary unit). The data are normalized to an 18S reference and expressed as mean plus SD of triplicates representative of two separated experiments (D). **P < 0.01 vs. WT control group. Fig. 2. CHD8 deficiency increases CD8+ T cells. Splenocytes were analyzed for CD4+ and CD8+ T cells by FACS. Representative dot plots are shown. The proportions and absolute numbers of CD4+ and CD8+ cells are summarized in bar graphs (mean plus SD) (WT: 6 males + 6 females; Chd8-/-: 4 males + 6 females). *P < 0.05, **P < 0.01 vs. WT control group. Fig. 3. CHD8 deficiency does not affect overt thymocyte and thymic Treg development. Thymocytes were analyzed for CD4-CD8- (DN), CD4+CD8+ (DP), CD4+CD8- (SP4), CD4-CD8+ (SP8) (A), and CD4+Foxp3+ (B) cells by FACS. Representative dot plots are shown. The proportions and absolute numbers of the cells are summarized in bar graphs (mean plus SD) (WT: 3 males; Chd8-/-: 3 males). *P < 0.05 vs. WT control group. Fig. 4. Verification of gene expression changes in p53 and mTOR pathways by quantitative real-time RT-PCR. The expression changes of the indicated genes in p53 (A) and mTOR (B) pathways in Chd8-/- Tregs revealed by RNA-seq as shown in Fig 4E were verified by qPCR. The data are normalized to an 18S reference and expressed as mean + SD of triplicates. *P < 0.05, **P < 0.01 vs. WT control group. Fig. 5. Profiles and enrichment plots of ATAC-seq and CHIP-seq A PCA of ATAC-seq. B Fragment size distribution of ATAC-seq. C Profile of ATAC-seq peaks in Chd [file 11658_2025_711_MOESM1_ESM.zip › supplement/Table S17.xlsx]

## Sheet: RNA down in Treg only_venn_resu
	Table S17. RNA-down in Chd8-/- Tregs only
1	Gm35169
2	Zfp146
3	Abhd10
4	Gm41696
5	LOC105246089
6	Pvr
7	1700126G02Rik
8	Gm39272
9	Gm7457
10	Gm41052
11	Mex3a
12	Zbtb10
13	Zfp784
14	Slc25a35
15	St6galnac3
16	Pecam1
17	Gm35715
18	Zbtb20
19	Actn1
20	Ccr3
21	Chka
22	Zfp866
23	Gm39514
24	Gm41330
25	Gm39503
26	Rasgrp2
27	Nat9
28	Carns1
29	Idua
30	Gm36375
31	Cers6
32	Cd86
33	Arv1
34	LOC108167757
35	Peli2
36	Hist2h2be
37	Mob3b
38	Mical2
39	Gm38865
40	Tgfbr3
41	Cecr6
42	Gm34979
43	Ksr2
44	Gm16116
45	LOC108167997
46	Lpar6
47	Gm19522
48	Rtp4
49	Gm38448
50	Peak1os
51	Gm34828
52	Zfp704
53	Csrp2bp
54	Ldlr
55	Gm30392
56	Gm40671
57	Kcnj10
58	Gm13840
59	Zfp455
60	Gm10847
61	Trpm1
62	Oas2
63	Gm32882
64	Gm10277
65	Gm33721
66	Kcna2
67	Man1c1
68	Gm19665
69	Tesk2
70	Arhgap20
71	Bach2
72	Gm32721
73	Rab11fip3
74	Calcoco1
75	Slfn5
76	Adk
77	Gm40571
78	1110034G24Rik
79	A530021J07Rik
80	Tdrp
81	Klhl17
82	Sgcb
83	Ehd3
84	Slc25a27
85	Gm10825
86	Map3k14
87	Gm36417
88	Gpr52
89	Gm16120
90	Rdm1
91	Gm39530
92	Ctsw
93	LOC108167458
94	AW554918
95	Gm30373
96	F630048H11Rik
97	Hdac9
98	Nudt13
99	Gm36048
100	Prr7
101	Xrcc3
102	2510009E07Rik
103	Thy1
104	Gucy1a3
105	Lclat1
106	Sort1
107	Foxp1
108	Rnf144a
109	Srebf2
110	Gm14085
111	Klf7
112	Atp1b1
113	Rsad2
114	Gm36532
115	LOC108168911
116	Gm31083
117	LOC108169204
118	Gm33066
119	Ccdc171
120	Flrt1
121	Gm38888
122	BC094916
123	Zfp516
124	Ly6c1
125	Npas4
126	Gm6498
127	Dlg2
128	Cd200r4
129	Sox4
130	Pnpo
131	Wwox
132	Ramp1
133	Gm32999
134	Gm39323
135	LOC108168879
136	LOC102642435
137	Gm32262
138	Usp35
139	Qser1
140	LOC108167846
141	Vipr1
142	Sesn1
143	Ttc3
144	LOC108168764
145	Nedd4l
146	Srgap3
147	Nrp2
148	Gm15713
149	5830403F22Rik
