# Supplementary material for: Genetic and epigenetic regulation of Treg cell fitness by autism-related chromatin remodeler CHD8
Source: Cell Mol Biol Lett. 2025 Mar 28;30:36. doi: 10.1186/s11658-025-00711-z (PMC11954365; doi:10.1186/s11658-025-00711-z)
Supplement: Supplementary file 1 — Additional File 1: Fig. 1. Verification of deletion of Chd8 in Tregs. (A) Schema of mouse crossing to generate Chd8-/- mice. (B) Splenic Tregs (CD4+CD25+) were isolated from both genotypes of mice with a CD4+CD25+ regulatory T cell isolation kit. Cell purity was confirmed by FACS (B). The cells were used for PCR genotyping with primers for WT, Flox and KO allele of Chd8 or Foxp3-Cre (C). Total RNA was extracted from Tregs for qPCR to confirm deletion of Chd8. The mRNA levels of Chd8 are shown (arbitrary unit). The data are normalized to an 18S reference and expressed as mean plus SD of triplicates representative of two separated experiments (D). **P < 0.01 vs. WT control group. Fig. 2. CHD8 deficiency increases CD8+ T cells. Splenocytes were analyzed for CD4+ and CD8+ T cells by FACS. Representative dot plots are shown. The proportions and absolute numbers of CD4+ and CD8+ cells are summarized in bar graphs (mean plus SD) (WT: 6 males + 6 females; Chd8-/-: 4 males + 6 females). *P < 0.05, **P < 0.01 vs. WT control group. Fig. 3. CHD8 deficiency does not affect overt thymocyte and thymic Treg development. Thymocytes were analyzed for CD4-CD8- (DN), CD4+CD8+ (DP), CD4+CD8- (SP4), CD4-CD8+ (SP8) (A), and CD4+Foxp3+ (B) cells by FACS. Representative dot plots are shown. The proportions and absolute numbers of the cells are summarized in bar graphs (mean plus SD) (WT: 3 males; Chd8-/-: 3 males). *P < 0.05 vs. WT control group. Fig. 4. Verification of gene expression changes in p53 and mTOR pathways by quantitative real-time RT-PCR. The expression changes of the indicated genes in p53 (A) and mTOR (B) pathways in Chd8-/- Tregs revealed by RNA-seq as shown in Fig 4E were verified by qPCR. The data are normalized to an 18S reference and expressed as mean + SD of triplicates. *P < 0.05, **P < 0.01 vs. WT control group. Fig. 5. Profiles and enrichment plots of ATAC-seq and CHIP-seq A PCA of ATAC-seq. B Fragment size distribution of ATAC-seq. C Profile of ATAC-seq peaks in Chd [file 11658_2025_711_MOESM1_ESM.zip › supplement/Table S18.xlsx]

## Sheet: RNA down in HSC only_venn_resul
	Table S18. RNA-down in Chd8-/- HSCs only
1	Rtl1
2	Chchd10
3	Ltbp1
4	Hck
5	Car1
6	Spon1
7	Pkhd1l1
8	Stag3
9	Blvrb
10	Mapk7
11	Ctnnd2
12	Ccdc180
13	Gm33690
14	Ctsf
15	Zkscan7
16	Dmc1
17	Ephx2
18	Lef1
19	Kcng1
20	Rab30
21	Tox
22	Gm32208
23	Ust
24	Snord73b
25	Gm6293
26	Stom
27	Ckb
28	Evl
29	Zfp354a
30	Pou2af1
31	Ccr9
32	Plppr2
33	Gm35107
34	Gm36631
35	Gm39499
36	Gm37120
37	A730046J19Rik
38	Bhlha15
39	Il31ra
40	Plxdc1
41	Zhx2
42	Tubg2
43	Gpr155
44	Mfsd2b
45	Tincr
46	Kynu
47	Cux2
48	Ccl4
49	Gm15411
50	Dmtn
51	Gm41071
52	Themis
53	Gm36338
54	Dnah1
55	Gm40372
56	Tnni1
57	Gm30605
58	LOC118567517
59	Ly6k
60	Ccdc68
61	LOC118568114
62	Pdzd4
63	Armh4
64	Ikzf3
65	Tnfrsf9
66	Slc17a8
67	Rab6b
68	Gm10282
69	Clec2f
70	Kif26b
71	Atp4a
72	Alox12e
73	Rnf157
74	Tmem82
75	Slc45a3
76	Clip3
77	Gm30255
78	Klrb1c
79	Olfr248
80	Gm39019
81	4930500F10Rik
82	Icos
83	Upb1
84	Dscam
85	Fam184b
86	Zcchc3
87	C1qtnf12
88	Zfr2
89	Mcpt8
90	Itga2b
91	4931413K12Rik
92	Rbpj-ps3
93	Sqor
94	Nrarp
95	Gm17021
96	Prf1
97	Slc40a1
98	Col28a1
99	2810021J22Rik
100	4933431E20Rik
101	Ccl5
102	Pfn4
103	Akap12
104	Mturn
105	Atp1b2
106	Adamtsl2
107	Dnah12
108	Gm52720
109	Lmcd1
110	Gm38722
111	5730488B01Rik
112	Mzb1
113	Hes1
114	Gm39308
115	Actn2
116	E130307A14Rik
117	Klri1
118	Sntb1
119	Slc9a9
120	Apob
121	Mexis
122	Rag1
123	Atp1a3
124	Man2c1
125	Asb17
126	Marchf8
127	AA467197
128	Aire
129	Kel
130	Abcg4
131	Acss1
132	Zcchc18
133	Tcrd
134	Diras2
135	Reps2
136	Gpr183
137	Strip2
138	Fam135a
139	Mir8116
140	Gm38543
141	Rtn4rl1
142	Pdcd1
143	Rps6ka2
144	Id2
145	Ncr1
146	Klri2
147	Gm12057
148	Gm40527
149	Ccdc27
150	Rnf43
151	Pklr
152	Hmga2-ps1
153	Ankrd6
154	Ttc4
155	Camk1g
156	Gm13547
157	6330549D23Rik
158	Gm41331
159	5830411N06Rik
160	Grb7
161	Pde2a
162	Itga1
163	Them6
164	Tmtc1
165	Iqcn
166	Gm30603
167	Tceal1
168	Cd3g
169	Hmgcs2
170	Gm17025
171	Klra4
172	Htra3
173	Sdc4
174	LOC118568062
175	Il1rl1
176	Gpc4
177	Porcn
178	Bend5
179	Pid1
180	Frat1
181	Lamb3
182	Bex6
183	H2-Eb2
184	4921531C22Rik
185	Slc27a2
186	Kmo
187	Gm35438
188	Mid1-ps1
189	Jaml
190	Gm11755
191	Slc14a1
192	Lrig1
193	Gm25128
194	Jam2
195	Klf1
196	Tmsb15l
197	Tlr13
198	Drc7
199	Gm35813
200	Rasal1
201	Trgc4
202	Rgs10
203	Xcl1
204	Chic1
205	Zfp503
206	Uaca
207	Mt2
208	LOC118568793
209	Padi2
210	Gm29913
211	Lilr4b
212	Pf4
213	Ear1
214	Epha4
215	Cd7
216	5730460C07Rik
217	Snca
218	Clec9a
219	Gm12312
220	Itgax
221	LOC118567600
222	Tceal3
223	Gm21188
224	Clec12a
225	Gm18241
226	Hcn3
227	Rhob
228	E2f2
229	Tlr11
230	Gng7
231	Trpv4
232	Abca1
233	Slc9a2
234	Gm26588
235	Spon2
236	Meis3
237	Cd8a
238	Paqr5
239	Zfp37
240	Tspan8
241	Gm3055
242	Batf3
243	Commd10
244	Phpt1
245	Synj2
246	Ldhal6b
247	Cd5
248	Cd19
249	Gm35449
250	Cyp4f39
251	Gm39266
252	Gm30996
253	Cchcr1
254	Ncam1
255	Gm36533
256	Acvr2b
257	Pdzph1
258	Cd22
259	Dpf3
260	Kcng2
261	Tpcn1
262	LOC118568416
263	Fndc7
264	Evpl
265	Rps6kc1
266	Col17a1
267	I920046F24Rik
268	Pax5
269	Ighv5-15
270	Cldn10
271	Adam19
272	Cd6
273	Ccl22
274	Pcyt1b
275	Gm32267
276	Olfm1
277	Plbd1
278	AA465934
279	Vpreb2
280	5033421B08Rik
281	Slc36a4
282	Rem2
283	Gm39714
284	Col19a1
285	4933417D19Rik
286	Spata46
287	Ermap
288	Epb41l5
289	Rftn2
290	Aqp1
291	6720473M11Rik
292	Ear2
293	Ly6a2
294	Ache
295	Zfp810
296	Il17rb
297	Cmah
298	Gm19585
299	Myadml2
300	Ifi30
301	Cavin2
302	Gm30474
303	Gm33104
304	Scml2
305	Gdpd1
306	Cd226
307	Abca4
308	Gm26597
309	Gm15518
310	C230057M02Rik
311	Camsap2
312	Wfdc17
313	Xlr
314	Susd2
315	Arpp21
316	Cabp4
317	Chpf
318	2610035D17Rik
319	C330026H20Rik
320	Zfp30
321	Adam2
322	Abcb6
323	Hmgn1
324	Krba1
325	Ighd4-1
326	Stx2
327	Trpc6
328	Setbp1
329	Gm52548
330	Slc9a7
331	Axin2
332	Carmil3
333	Alpk2
334	Ighv1-31
335	Stx1a
336	Itgb6
337	Smim5
338	Gm32131
339	Trbj1-4
340	Camkv
341	Trbc2
342	Gas7
343	Mylk3
344	Pycr1
345	Asb2
346	Klrb1f
347	Chd8
348	Fbxo44
349	Jun
350	Efhd1
351	Klc2
352	Gm13031
353	Ptger2
354	Gm10561
355	Hba-a1
356	Klra1
357	Qpct
358	Ms4a2
359	Lynx1
360	Scn4b
361	Selenbp1
362	Bcl2a1d
363	Slc35d3
364	Garem1
365	Rab44
366	Tnfaip2
367	Man2c1os
368	Uchl1
369	Acmsd
370	Auts2
371	Mgll
372	Daam2
373	Clec4f
374	Optn
375	Klf2
376	Gm11802
377	Gm52108
378	Aldh1a7
379	Cacna1d
380	Mir7006
381	Ccl6
382	AI450353
383	Lck
384	Vldlr
385	Tmem119
386	Paqr9
387	Daam1
388	Bcat1
389	Clnk
390	Gm10037
391	Rhag
392	Cycl
393	Ptprs
394	Gm32900
395	LOC115487747
396	Siglech
397	Lilrb4a
398	Cxcr3
399	Prkcb
400	Rpl22l1
401	Acod1
402	1700027J07Rik
403	Spire2
404	Fzd3
405	Fosb
406	Fxyd6
407	Zfp512b
408	Prss34
409	Evc2
410	Phyhip
411	Trgc2
412	Pdgfrb
413	Gm33858
414	Gm14304
415	Igll1
416	Trbj1-2
417	Rnu11
418	Il12a
419	Smim41
420	Sez6l
421	Pkib
422	Rag2
423	Ets1
424	Eda
425	LOC118568377
426	Epdr1
427	Slc25a21
428	Klre1
429	Bfsp2
430	Cyp4f18
431	Fbxo16
432	Smim24
433	Gzma
434	Snora31
435	Alpk1
436	Ifi209
437	Klrd1
438	Bloc1s5
439	Gpr174
440	Krt8
441	Slco5a1
442	Dtx1
443	B9d1
444	Gm52682
445	Tmem269
446	Gm34560
447	Uchl1os
448	Mir1a-1hg
449	Trbc1
450	Gypa
451	Fam83f
452	Gstm5
453	Ccdc102a
454	Gm26590
455	Gm51453
456	Mycl
457	Usp11
458	Gm6713
459	Gm35578
460	Bmf
461	Usp24
462	Sptb
463	Zfp36
464	Gm37065
465	Slamf6
466	Pou6f1
467	Btnl10
468	Gm42365
469	Samd14
470	Kcne3
471	St6gal1
472	Lat2
473	Slc4a1
474	Camk2b
475	Ppef2
476	Ahnak
477	Glt8d2
478	Pyroxd2
479	Ltb4r1
480	Gm867
481	Fgf13
482	Prss50
483	Gpr33
484	LOC118567646
485	Gba2
486	Zfyve28
487	Arhgap22
488	Clec2i
489	Stum
490	Tifa
491	Trbv13-2
492	Trib2
493	Olfr1033
494	0610040J01Rik
495	Cysltr1
496	LOC118567688
497	Degs2
498	Olfr414
499	LOC115489981
500	Chst15
501	Mpeg1
502	Ly86
503	Fxyd2
504	BC051142
505	Cd163l1
506	Morn4
507	Tcrb
508	1700001J03Rik
509	Sphk1
510	Prg2
511	Klf4
512	Arhgef37
513	LOC118568257
514	Agtr1a
515	Sh2d2a
516	Plpp7
517	Klrk1
518	Wfdc18
519	Gm33751
520	Treml4
521	Apoe
522	Ablim2
523	Gm41765
524	Gm10677
525	Timeless
526	Scin
527	Cracdl
528	Gpc1
529	Dram1
530	Mst1r
531	LOC115488151
532	Dusp1
533	Chst1
534	Myl10
535	Trbj1-6
536	Ighv1-23
537	LOC118567607
538	Tmsb15b1
539	Sowaha
540	Zfp185
541	Kif7
542	Bcl6
543	Gm12224
544	Trat1
545	Gpr25
546	Gm27252
547	Ank3
548	9630013D21Rik
549	Gm39578
550	Adgre1
551	Klra13-ps
552	Soat2
553	Rab11fip4
554	Fam161a
555	Rasa4
556	Stx11
557	Serpinb10
558	Zap70
559	Ppp6r2
560	Hrh1
561	Mc1r
562	Plek
563	4930447C04Rik
564	D330025C20Rik
565	Pygm
566	Gfi1b
567	B4galnt4
568	Gm22748
569	Samd3
570	1700012B09Rik
571	Zfp414
572	Tns4
573	Cx3cr1
574	Gm29677
575	Adap2
576	Gm46485
577	Prg3
578	Tmprss3
579	Mmp14
580	H3c1
581	Cyth3
582	Gm30604
583	Gm38825
584	Spag6l
585	Haao
586	Gm51497
587	LOC118568031
588	2810408A11Rik
589	LOC118567770
590	Kcnq3
591	Clec12b
592	Cela1
593	Slc25a53
594	Alpl
595	Il10ra
596	Atp7b
597	Gpr35
598	E130215H24Rik
599	Adgrg5
600	Prss30
601	Vstm5
602	Enpep
603	Lhfpl2
604	Macrod1
605	Ccnb1ip1
606	Meg3
607	Ccl17
608	Gm10167
609	Gm41810
610	Cd2
611	Ctse
612	Col22a1
613	Chst3
614	Lpar1
615	Gm31657
616	4921525O09Rik
617	Iglv3
618	Zg16
619	Gm13267
620	Kcnj5
621	Mc2r
622	Fcer1a
623	Tifab
624	Gm46478
625	Vit
626	LOC115489417
627	Celsr1
628	Lag3
629	Nupr1
630	Cecr2
631	Mfsd4b5
632	H2bc8
633	Epor
634	Slc16a11
635	Fam83h
636	Il2rb
637	Gm18872
638	Gm20506
639	Trim10
640	Tmsb15b2
641	Gm11775
642	Gm39087
643	Tox2
644	Tmem108
645	Scd1
646	Il20ra
647	Cnnm2
648	Fam228b
649	Septin4
650	Ifi205
651	Cdh1
652	Tspyl5
653	Icam4
654	Tlcd4
655	Sorcs2
656	Dhx40
657	Colq
658	Ell2
659	A430088P11Rik
660	Ear-ps9
661	Map3k19
662	Vash2
663	Slc2a8
664	Dhrs3
665	Rnf227
666	Eps8l3
667	Gramd2
668	Gm7694
669	Ighv6-3
670	Zfp462
671	Zbtb16
672	Cxcr6
673	Mrpl23
674	Sfrp4
675	Gm15816
676	Cib2
677	Hcar2
678	Grap2
679	Cyp3a60-ps
680	Col23a1
681	D930028M14Rik
682	Zfp286
683	Gm46386
684	Spib
685	Slc38a5
686	2900079G21Rik
687	Gm16867
688	Blnk
689	Nxpe4
690	5830418P13Rik
691	Shld1
692	Scimp
693	A930038B10Rik
694	Prom2
695	Ar
696	Gm39866
697	Art5
698	Lgals3
699	Slc14a2
700	Gna14
701	LOC118567403
702	Gpr18
703	P2rx3
704	Gm12596
705	4930431P03Rik
706	Ebf1
707	Ighd
708	Dhtkd1
709	Gm32249
710	Scpep1
711	H2-DMb2
712	Ppm1e
713	Sstr2
714	Nlrp3
715	Xaf1
716	Ntn4
717	Gm32196
718	Rnf208
719	Pax9
720	Sh2d1a
721	Gm1965
722	Sfrp1
723	Gm51454
724	Gm33332
725	Iqcd
726	Dapk2
727	Cirbp
728	Gm34095
729	Skap1
730	Bpifc
731	Irf8
732	Mfap2
733	Tead3
734	Ccl3
735	Gm38410
736	Cd300lb
737	Cd28
738	Tnfrsf19
739	Fam234b
740	Ces2g
741	LOC118568011
742	Apold1
743	Gml
744	Ppm1l
745	Fbxl13
746	Tbx21
747	Ddx43
748	Evc
749	Btbd11
750	Ubash3a
751	A630019I02Rik
752	N6amt1
753	Ptpn13
754	Tcf19
755	Gm15860
756	Cd79a
757	Acsl6
758	Gng3
759	Kifc2
760	Blk
761	Rian
762	I830077J02Rik
763	Hpn
764	Ccl28
765	Gpr141b
766	Chdh
767	Zfp580
768	Ear6
769	Sema4a
770	Cox6a2
771	Gm6377
772	Btbd16
773	Ighm
774	Zfp821
775	Itgad
776	Foxh1
777	Gm10007
778	Gm51961
779	Zfp366
780	Myo1d
781	Tmie
782	Trbv12-2
783	Klra7
784	Epx
785	Usp51
786	Sh2d4a
787	Il7r
788	Gm30783
789	Xcr1
790	Gm4269
791	Ppfia4
792	Satb1
793	Tmem178
794	Akr1e1
795	Ccr7
796	Fn1
797	Pgr
798	Nucb2
799	Cd69
800	Tent5a
801	Zfp579
802	LOC118568019
803	Megf6
804	Gp1bb
805	Gm16252
806	Nags
807	Bcl11b
808	Sfmbt2
809	AI507597
810	Arl5c
811	LOC118567924
812	Igsf3
813	Rragd
814	Cmya5
815	C030013G03Rik
816	Tlr9
817	Add2
818	Gm26740
819	Gm3854
820	Cadm1
821	Ccbe1
822	Sytl3
823	LOC115487949
824	Klrb1a
825	Tmem215
826	Cacna1b
827	Dpp4
828	Zfp13
829	Marchf1
830	Myo15b
831	Fkbp14
832	Gm35988
833	Gfra1
834	Ighv1-83
835	Gm10614
836	Ifitm10
837	Rapgefl1
838	Gm35236
839	Sec14l2
840	Gm18760
841	Sox5
842	Tubb3
843	Akap8l
844	Gm10684
845	Vwc2
846	Ehhadh
847	Mrvi1
848	Zfp870
849	Ppp3cc
850	Proser2
851	Nhlrc4
852	Zbtb46
853	Mcub
854	Clic5
855	Rhd
856	Dpep2
857	Bst1
858	Syngr1
859	Ighv7-3
860	Dntt
861	Stx1b
862	Gfra2
863	Gm46224
864	Eomes
865	Kcnc1
866	Gm31388
867	Ly6d
868	Tspan33
869	Kcnj11
870	Lsr
871	Gm33937
872	Mier2
873	Enpp6
874	BC064078
875	Apbb1
876	Ldhc
877	St8sia6
878	Pccb
879	Irf4
880	Mir8119
881	Abcb4
882	LOC118568295
883	Ryr1
884	Asns
885	Il1r1
886	Mmp11
887	Trbj1-3
888	Gm26908
889	Lmna
890	Gm41753
891	Klhl30
892	Gm25767
893	Mir142
894	Pcsk9
895	Vpreb1
896	Gm31624
897	Ldlrad4
898	Camk1d
899	Sec31b
900	Gm51702
901	Klrc1
902	Aqp11
903	Rgs8
904	Gm39536
905	LOC115488669
906	Klra8
907	Ank1
908	Gm13372
909	Adam23
910	Prlr
911	Cldn13
912	Fos
913	Tdrd9
914	Gfap
915	Cercam
916	Il18r1
917	Egr1
918	Gm30364
919	Col5a1
920	Dnmt3b-ps1
921	Cyp1a1
922	AB124611
923	Hmgcll1
924	Gm36723
925	Ifi208
926	Maged1
927	Cnn3
928	Csrp3
929	Iffo1
930	H2bu1-ps
931	Upk1b
932	Trbj1-1
933	Pla2g12a
934	Trdc
935	LOC118567609
936	Ahsp
937	Gpc2
938	Gm40899
939	Gm3878
940	Cplx2
941	Aif1
942	LOC118567627
943	Vpreb3
944	Slc26a1
945	Inpp5j
946	Prxl2b
947	Sdc2
948	Cmklr1
949	Tspo2
950	Nlrc4
951	Bik
952	Gata1
953	Cdr2
954	Chrnb2
955	Hs3st1
956	Scpep1os
957	Gm36165
958	Pdia2
959	Ighv1-62-1
960	Epb42
961	Klrb1b
962	Apcdd1
963	Mn1
964	Reck
965	Nxpe2
966	Cd248
967	Rorc
968	Gm25321
969	Sh3tc2
970	Cd40
971	Ccdc9b
