# Supplementary material for: Genetic and epigenetic regulation of Treg cell fitness by autism-related chromatin remodeler CHD8
Source: Cell Mol Biol Lett. 2025 Mar 28;30:36. doi: 10.1186/s11658-025-00711-z (PMC11954365; doi:10.1186/s11658-025-00711-z)
Supplement: Supplementary file 1 — Additional File 1: Fig. 1. Verification of deletion of Chd8 in Tregs. (A) Schema of mouse crossing to generate Chd8-/- mice. (B) Splenic Tregs (CD4+CD25+) were isolated from both genotypes of mice with a CD4+CD25+ regulatory T cell isolation kit. Cell purity was confirmed by FACS (B). The cells were used for PCR genotyping with primers for WT, Flox and KO allele of Chd8 or Foxp3-Cre (C). Total RNA was extracted from Tregs for qPCR to confirm deletion of Chd8. The mRNA levels of Chd8 are shown (arbitrary unit). The data are normalized to an 18S reference and expressed as mean plus SD of triplicates representative of two separated experiments (D). **P < 0.01 vs. WT control group. Fig. 2. CHD8 deficiency increases CD8+ T cells. Splenocytes were analyzed for CD4+ and CD8+ T cells by FACS. Representative dot plots are shown. The proportions and absolute numbers of CD4+ and CD8+ cells are summarized in bar graphs (mean plus SD) (WT: 6 males + 6 females; Chd8-/-: 4 males + 6 females). *P < 0.05, **P < 0.01 vs. WT control group. Fig. 3. CHD8 deficiency does not affect overt thymocyte and thymic Treg development. Thymocytes were analyzed for CD4-CD8- (DN), CD4+CD8+ (DP), CD4+CD8- (SP4), CD4-CD8+ (SP8) (A), and CD4+Foxp3+ (B) cells by FACS. Representative dot plots are shown. The proportions and absolute numbers of the cells are summarized in bar graphs (mean plus SD) (WT: 3 males; Chd8-/-: 3 males). *P < 0.05 vs. WT control group. Fig. 4. Verification of gene expression changes in p53 and mTOR pathways by quantitative real-time RT-PCR. The expression changes of the indicated genes in p53 (A) and mTOR (B) pathways in Chd8-/- Tregs revealed by RNA-seq as shown in Fig 4E were verified by qPCR. The data are normalized to an 18S reference and expressed as mean + SD of triplicates. *P < 0.05, **P < 0.01 vs. WT control group. Fig. 5. Profiles and enrichment plots of ATAC-seq and CHIP-seq A PCA of ATAC-seq. B Fragment size distribution of ATAC-seq. C Profile of ATAC-seq peaks in Chd [file 11658_2025_711_MOESM1_ESM.zip › supplement/Table S2.xlsx]

## Sheet: rna-up_chip_ovlp_genes
	Table S2. CHD8-binding genes upregulated upon CHD8 loss
1	0610010F05Rik
2	0610039K10Rik
3	1110038F14Rik
4	9130023H24Rik
5	Adam9
6	Adcy3
7	Adgrl2
8	Agpat2
9	Ahr
10	Akap7
11	Alyref2
12	Ank1
13	Apaf1
14	Arhgap33
15	Arnt2
16	Atpaf2
17	Atxn7l3
18	B430319F04Rik
19	Bag1
20	Bhlhe40
21	Bmpr1a
22	Btbd19
23	C1qbp
24	Capn15
25	Car2
26	Ccdc112
27	Cd99l2
28	Cdca2
29	Cdk6
30	Cdk8
31	Cdkn1a
32	Chaf1a
33	Cherp
34	Chid1
35	Clcn2
36	Cnih4
37	Cobll1
38	Commd3
39	Crlf2
40	Crtap
41	Csad
42	Csf1
43	Csf2ra
44	Cst7
45	Ctps
46	Dagla
47	Dclk2
48	Ddias
49	Degs1
50	Dennd5a
51	Disc1
52	Dscam
53	E130317F20Rik
54	Eif2b1
55	Eif3b
56	Ell2
57	Epcam
58	Ercc5
59	Eri3
60	Etv6
61	Fam122a
62	Filip1l
63	Gfer
64	Gipc1
65	Glis2
66	Gm15564
67	Gm30510
68	Gm34121
69	Gnl1
70	Gpm6b
71	Gpx4
72	Gtse1
73	Hat1
74	Hells
75	Hipk2
76	Hsp90aa1
77	Hspa5
78	Il17rb
79	Iqch
80	Iscu
81	Itpripl2
82	Josd1
83	Jun
84	Kctd17
85	Klhdc4
86	Lamtor1
87	Laptm4b
88	Lif
89	Lima1
90	Lrrk1
91	Lsm2
92	Mansc1
93	Map2
94	Map6
95	Marveld1
96	Mast4
97	Med10
98	Med11
99	Mfsd6
100	Mid2
101	Mms22l
102	Mocos
103	Mrps15
104	Mrps33
105	Mtmr10
106	Mtmr9
107	Myl12b
108	Myo5a
109	Nabp1
110	Nckap1
111	Ncoa7
112	Ncs1
113	Ndor1
114	Ndufa13
115	Ndufaf3
116	Ndufc2
117	Nedd4
118	Nfia
119	Noc4l
120	Nop56
121	Notch1
122	Nr2f6
123	Nuak2
124	Nudt14
125	Nudt16
126	P3h1
127	Pappa
128	Pced1a
129	Pcgf6
130	Pcyt1a
131	Perp
132	Pidd1
133	Pld2
134	Plekhg3
135	Plekho1
136	Plxnb2
137	Pmaip1
138	Pnpla2
139	Pomp
140	Ppa1
141	Ppfibp1
142	Ppib
143	Prdm15
144	Psmb5
145	Psmc1
146	Psmd9
147	Ptgfrn
148	Rab33b
149	Rad23b
150	Ralgds
151	Rgs12
152	Rilpl2
153	Rmnd1
154	Rnf19a
155	Rnf40
156	Rpn2
157	Rtca
158	Sart3
159	Satb1
160	Sdhb
161	Setbp1
162	Sf3b5
163	Sh3bgrl2
164	Shoc2
165	Sik1
166	Slc25a36
167	Slc39a6
168	Slc3a2
169	Snrnp35
170	Snrpa1
171	Socs3
172	Sod1
173	Spint1
174	Sptb
175	St14
176	Ston2
177	Syap1
178	Tesk1
179	Tgds
180	Tpd52
181	Trappc3
182	Trmo
183	Trp53i11
184	Tspan3
185	Ttc39c
186	Txnrd3
187	Ubl3
188	Ubtd1
189	Ufc1
190	Usp39
191	Vim
192	Wars
193	Zbtb48
194	Zdhhc6
195	Zfp219
196	Zfp36l2
197	Zfp628
198	Zfp639
199	Zfp786
