# Supplementary material for: Genetic and epigenetic regulation of Treg cell fitness by autism-related chromatin remodeler CHD8
Source: Cell Mol Biol Lett. 2025 Mar 28;30:36. doi: 10.1186/s11658-025-00711-z (PMC11954365; doi:10.1186/s11658-025-00711-z)
Supplement: Supplementary file 1 — Additional File 1: Fig. 1. Verification of deletion of Chd8 in Tregs. (A) Schema of mouse crossing to generate Chd8-/- mice. (B) Splenic Tregs (CD4+CD25+) were isolated from both genotypes of mice with a CD4+CD25+ regulatory T cell isolation kit. Cell purity was confirmed by FACS (B). The cells were used for PCR genotyping with primers for WT, Flox and KO allele of Chd8 or Foxp3-Cre (C). Total RNA was extracted from Tregs for qPCR to confirm deletion of Chd8. The mRNA levels of Chd8 are shown (arbitrary unit). The data are normalized to an 18S reference and expressed as mean plus SD of triplicates representative of two separated experiments (D). **P < 0.01 vs. WT control group. Fig. 2. CHD8 deficiency increases CD8+ T cells. Splenocytes were analyzed for CD4+ and CD8+ T cells by FACS. Representative dot plots are shown. The proportions and absolute numbers of CD4+ and CD8+ cells are summarized in bar graphs (mean plus SD) (WT: 6 males + 6 females; Chd8-/-: 4 males + 6 females). *P < 0.05, **P < 0.01 vs. WT control group. Fig. 3. CHD8 deficiency does not affect overt thymocyte and thymic Treg development. Thymocytes were analyzed for CD4-CD8- (DN), CD4+CD8+ (DP), CD4+CD8- (SP4), CD4-CD8+ (SP8) (A), and CD4+Foxp3+ (B) cells by FACS. Representative dot plots are shown. The proportions and absolute numbers of the cells are summarized in bar graphs (mean plus SD) (WT: 3 males; Chd8-/-: 3 males). *P < 0.05 vs. WT control group. Fig. 4. Verification of gene expression changes in p53 and mTOR pathways by quantitative real-time RT-PCR. The expression changes of the indicated genes in p53 (A) and mTOR (B) pathways in Chd8-/- Tregs revealed by RNA-seq as shown in Fig 4E were verified by qPCR. The data are normalized to an 18S reference and expressed as mean + SD of triplicates. *P < 0.05, **P < 0.01 vs. WT control group. Fig. 5. Profiles and enrichment plots of ATAC-seq and CHIP-seq A PCA of ATAC-seq. B Fragment size distribution of ATAC-seq. C Profile of ATAC-seq peaks in Chd [file 11658_2025_711_MOESM1_ESM.zip › supplement/Table S3.xlsx]

## Sheet: Table S12-rna-down_chip_ovlp_ge
	Table S3.CHD8-binding genes downregulated upon CHD8 loss
1	2310015A10Rik
2	2510009E07Rik
3	2610008E11Rik
4	A130051J06Rik
5	Aatk
6	Abhd10
7	Actn1
8	Adk
9	Agk
10	Akap8l
11	Anapc5
12	Ankrd24
13	Appl2
14	Atp1b1
15	Bach1
16	Bach2
17	Bsn
18	Cadm1
19	Carns1
20	Ccdc171
21	Ccsap
22	Cep41
23	Cers6
24	Chd8
25	Cntln
26	Colgalt1
27	Dgki
28	Dhcr24
29	Diaph2
30	Dleu2
31	Dlg1
32	Fam193b
33	Fbxo27
34	Fbxo7
35	Fbxw4
36	Flrt1
37	Foxp1
38	Gm35677
39	Gm40406
40	Gm42151
41	Gpcpd1
42	Gtf2ird2
43	Hdac9
44	Homer1
45	Ifnar1
46	Igf2bp3
47	Il6ra
48	Itga4
49	Jpx
50	Kif1b
51	Klf7
52	Lclat1
53	Lcmt2
54	Ldlrap1
55	Letmd1
56	Man1c1
57	Mfsd12
58	Mier2
59	Mpzl1
60	Mrpl48
61	Mtss1
62	Myo9a
63	Nedd4l
64	Ntn1
65	Osbpl9
66	Pak1
67	Patz1
68	Pgm2l1
69	Pigv
70	Plekhg1
71	Plxdc2
72	Prdm16
73	Prpf40b
74	Prr7
75	Qser1
76	Rab11fip3
77	Rabgap1l
78	Ramp1
79	Rasgef1b
80	Rasgrp2
81	Rfng
82	Rfx1
83	Rnf144a
84	Rnf213
85	Ryr2
86	Scaper
87	Sesn1
88	Sfxn1
89	Sh3pxd2a
90	Sidt1
91	Sipa1l3
92	Slc45a3
93	Sorbs1
94	Sox4
95	Srebf2
96	St3gal4
97	Tanc1
98	Tdrp
99	Tet3
100	Tmem94
101	Tpgs2
102	Trp53inp2
103	Tspan2
104	Ttc28
105	Ubash3b
106	Ugcg
107	Usp35
108	Usp46
109	Utp14b
110	Wdfy1
111	Wwox
112	Zbtb20
113	Zbtb37
114	Zfp3
115	Zfp318
116	Zfp777
117	Zfp784
118	Zfp821
119	Zfp827
120	Zfp865
121	Zfp866
122	Zfp871
