# Supplementary material for: Genetic and epigenetic regulation of Treg cell fitness by autism-related chromatin remodeler CHD8
Source: Cell Mol Biol Lett. 2025 Mar 28;30:36. doi: 10.1186/s11658-025-00711-z (PMC11954365; doi:10.1186/s11658-025-00711-z)
Supplement: Supplementary file 1 — Additional File 1: Fig. 1. Verification of deletion of Chd8 in Tregs. (A) Schema of mouse crossing to generate Chd8-/- mice. (B) Splenic Tregs (CD4+CD25+) were isolated from both genotypes of mice with a CD4+CD25+ regulatory T cell isolation kit. Cell purity was confirmed by FACS (B). The cells were used for PCR genotyping with primers for WT, Flox and KO allele of Chd8 or Foxp3-Cre (C). Total RNA was extracted from Tregs for qPCR to confirm deletion of Chd8. The mRNA levels of Chd8 are shown (arbitrary unit). The data are normalized to an 18S reference and expressed as mean plus SD of triplicates representative of two separated experiments (D). **P < 0.01 vs. WT control group. Fig. 2. CHD8 deficiency increases CD8+ T cells. Splenocytes were analyzed for CD4+ and CD8+ T cells by FACS. Representative dot plots are shown. The proportions and absolute numbers of CD4+ and CD8+ cells are summarized in bar graphs (mean plus SD) (WT: 6 males + 6 females; Chd8-/-: 4 males + 6 females). *P < 0.05, **P < 0.01 vs. WT control group. Fig. 3. CHD8 deficiency does not affect overt thymocyte and thymic Treg development. Thymocytes were analyzed for CD4-CD8- (DN), CD4+CD8+ (DP), CD4+CD8- (SP4), CD4-CD8+ (SP8) (A), and CD4+Foxp3+ (B) cells by FACS. Representative dot plots are shown. The proportions and absolute numbers of the cells are summarized in bar graphs (mean plus SD) (WT: 3 males; Chd8-/-: 3 males). *P < 0.05 vs. WT control group. Fig. 4. Verification of gene expression changes in p53 and mTOR pathways by quantitative real-time RT-PCR. The expression changes of the indicated genes in p53 (A) and mTOR (B) pathways in Chd8-/- Tregs revealed by RNA-seq as shown in Fig 4E were verified by qPCR. The data are normalized to an 18S reference and expressed as mean + SD of triplicates. *P < 0.05, **P < 0.01 vs. WT control group. Fig. 5. Profiles and enrichment plots of ATAC-seq and CHIP-seq A PCA of ATAC-seq. B Fragment size distribution of ATAC-seq. C Profile of ATAC-seq peaks in Chd [file 11658_2025_711_MOESM1_ESM.zip › supplement/Table S4.xlsx]

## Sheet: Table S4-CHIP shared by Treg an
	Table S4. CHD8 binding genes shared by Tregs and HSPCs
1	Pigp
2	Kifbp
3	Txnrd3
4	Gm39114
5	Ptpn2
6	Stag1
7	Ddx39b
8	Ccna2
9	Crlf2
10	Spop
11	Luc7l2
12	1700020L13Rik
13	Rsrc2
14	D830050J10Rik
15	Cep95
16	Cox14
17	Egln2
18	Tesmin
19	Glb1
20	Napa
21	Nipsnap2
22	Nudt21
23	Tmem123
24	Srf
25	H3c1
26	Mbnl1
27	Actb
28	Poldip3
29	Fbxo33
30	Rab1a
31	Exosc8
32	Arnt
33	Hdlbp
34	Meaf6
35	Atp5g2
36	Ppp4r1l-ps
37	Ptges2
38	Lag3
39	Sh2b1
40	Gopc
41	Mtmr12
42	Mboat7
43	Srpk2
44	Usb1
45	Hmga1
46	Myh9
47	Prpf38b
48	Gphn
49	Ppp2r5c
50	Esrra
51	Zfp414
52	Sdhaf2
53	Far1
54	Eed
55	Ubald2
56	Dcaf6
57	Mplkip
58	Prrc2a
59	Grk5
60	Wdr4
61	Deaf1
62	Kansl1l
63	Canx
64	Puf60
65	2610306M01Rik
66	Mast3
67	Ube2d2a
68	Pigv
69	Hnrnph1
70	Dcakd
71	Tmem94
72	Supt4a
73	Oaz1
74	Abi1
75	Lrig2
76	Dpp8
77	Dazap1
78	Zc3h6
79	Slc22a5
80	Usp1
81	Slc25a39
82	Tesk1
83	Atp1b3
84	Adam17
85	Slc25a1
86	Ttyh3
87	Uhrf2
88	Gm31204
89	Mef2d
90	Dido1
91	Rpl32
92	Eif4a3
93	BC005537
94	Rbm15
95	Ubqln1
96	Ap5s1
97	Ddx23
98	Itga4
99	Adh5
100	Sfr1
101	A930007I19Rik
102	Cnpy3
103	Tbc1d2
104	Stk25
105	Mpv17l
106	Tmem192
107	Eef2kmt
108	S1pr5
109	Map3k3
110	Myo3a
111	Morf4l2
112	Nup98
113	Abi3
114	Cfap77
115	Rpl12
116	Tpmt
117	A930011G23Rik
118	Mmadhc
119	Prpsap2
120	Usp32
121	Nr6a1
122	Gm4285
123	Dnmt1
124	Ppdpf
125	Fnbp4
126	Pex7
127	Luc7l3
128	Ppp4r3b
129	Atp6v0c
130	Cnot3
131	Rfwd3
132	Rfx1
133	Dusp6
134	Ap1m1
135	Nfatc3
136	Mmaa
137	Camkmt
138	N4bp2l2
139	Rps6ka2
140	Tnrc6b
141	Nfya
142	Hint3
143	Csnk1d
144	Pank3
145	Csnk2a1
146	Psd2
147	Foxo3
148	Sun1
149	Herpud2
150	Unc13a
151	Hnrnpa2b1
152	Hspd1
153	Sde2
154	Kpnb1
155	Zbtb7a
156	Eif4a1
157	Dusp7
158	Wdr34
159	Gtf2ird2
160	Ybx1
161	Zfp1
162	Myl12a
163	Kdm3b
164	Bcl10
165	Cs
166	Disc1
167	Anapc5
168	Zfp628
169	0610009B22Rik
170	Ttc32
171	Prkci
172	Vcp
173	Rab14
174	Sgpl1
175	Chkb
176	Zfp143
177	Trim41
178	Polr3e
179	Ywhag
180	Rad9b
181	Tpst2
182	Malat1
183	Camsap1
184	Patj
185	Terf2
186	Bicdl1
187	Xpr1
188	Cnnm2
189	Smarca5
190	Pdia4
191	Gm46139
192	Ube2d3
193	Arid4a
194	Clcn3
195	Rbbp4
196	Nr2c2
197	Tsc22d1
198	Pnrc1
199	Ndufs1
200	Gm41696
201	Gar1
202	Cndp2
203	Mknk2
204	Eif3a
205	Elk4
206	Eif4b
207	Pip5k1c
208	Ppia
209	Rtn4
210	Klhl18
211	Pde4a
212	4930505N22Rik
213	Ufl1
214	Rasgrp2
215	Fbxo31
216	Afg3l2
217	Ggct
218	Sqstm1
219	P4hb
220	Syngr2
221	Slc25a42
222	Atp6v1a
223	Armc6
224	Mdm2
225	Def6
226	Dck
227	Nsd3
228	Gt(ROSA)26Sor
229	4933407K13Rik
230	Hnrnpa3
231	Fbxl22
232	Smarca4
233	Pkm
234	Napg
235	Cblb
236	Gtpbp1
237	Wee1
238	Msh6
239	Colgalt1
240	Aars2
241	Stam2
242	U2af2
243	4632404H12Rik
244	Laptm4a
245	Panx1
246	Vps26c
247	Fzd7
248	Ccdc90b
249	Peak1
250	Rsad1
251	Gm12359
252	Nsd1
253	Lrrc41
254	Ercc6l2
255	1700030C12Rik
256	Cacybp
257	Mapk9
258	Vmac
259	Rmnd5b
260	Cd164
261	Mex3b
262	Nfatc2
263	Acaca
264	Trrap
265	BC005624
266	Trp53i11
267	Cep43
268	Eapp
269	Arl4c
270	Ap5b1
271	Mnt
272	Ripor1
273	Ptp4a1
274	Prpf40a
275	Tob2
276	Moxd1
277	Kiz
278	Khsrp
279	Slc5a6
280	Cables1
281	Vdac2
282	Wfs1
283	Clcn2
284	Gm30101
285	Fmo5
286	Sstr4
287	Arid1a
288	Catsper2
289	Cox20
290	Rps6ka5
291	Atp6v0d1
292	Adam9
293	Slc39a13
294	Gm11515
295	Wdr5
296	Crat
297	Midn
298	Tpp2
299	4930513N10Rik
300	Mlec
301	Itgb1
302	Iqgap2
303	Fitm2
304	Usf1
305	Gdf15
306	Atad2b
307	Bahcc1
308	Kifc1
309	Raly
310	Nabp1
311	Gatad2b
312	Hnrnpr
313	Pms1
314	Ing2
315	Fem1c
316	Crb2
317	Abl1
318	Gm36591
319	Zfp687
320	Gm32934
321	Gnai2
322	Zfp638
323	Gm12216
324	Vim
325	Gsk3a
326	G3bp1
327	Lats2
328	Fam234a
329	Usf3
330	Cep350
331	Ankrd10
332	Sugt1
333	Lrrfip1
334	H3c6
335	Slc38a2
336	Crebrf
337	Smarcad1
338	Bclaf1
339	Raver1
340	Xpot
341	Hnrnpm
342	Mtf1
343	Eif4g2
344	Ywhaq
345	Dolpp1
346	Mettl26
347	Chtop
348	Phf19
349	Zyx
350	Rps19
351	Pole4
352	Nmt2
353	Ccdc166
354	Relt
355	Rxylt1
356	Khdc4
357	Tmx4
358	Cep70
359	Lims1
360	Fkbp3
361	Ankrd13c
362	Gm26901
363	Ttc16
364	Ypel5
365	Ddx50
366	Slc2a3
367	Gm33049
368	Zfp407
369	Klf7
370	Nudt8
371	Ddx39a
372	6430590A07Rik
373	Pts
374	Rnf14
375	Foxp4
376	Opn3
377	Rheb
378	H1f2
379	Atg2a
380	Tmem11
381	Tpgs1
382	Pum1
383	Snhg10
384	Stt3b
385	Egr3
386	Napepld
387	Ccny
388	Osbpl9
389	Axin1
390	Lpcat3
391	Pgls
392	Elob
393	Diablo
394	Naa40
395	Pabpc1
396	Stxbp4
397	Ddias
398	LOC115489019
399	Rasgef1c
400	Top2b
401	Mfsd8
402	Sp2
403	Cirbp
404	Pik3r1
405	Ythdf2
406	Usp48
407	Rbms3
408	E4f1
409	Ppp6r3
410	Zfp866
411	Ncdn
412	Tkt
413	Fnta
414	Fam136a
415	Asb6
416	Rpl36
417	Cul5
418	Fmc1
419	Mlxip
420	Tnfaip3
421	Cobll1
422	Ppp1r15b
423	Cic
424	Hmgcr
425	1700008J07Rik
426	Rbm7
427	H2az2
428	1700012D14Rik
429	Hyou1
430	Mllt1
431	Mxd1
432	Rexo1
433	Pink1
434	Tfb1m
435	Maco1
436	Trim7
437	Lsm11
438	Get4
439	Tmem260
440	Gm36331
441	Tmem168
442	Zfp444
443	Bag6
444	Nr4a3
445	Ubap2l
446	Dab2ip
447	Rex1bd
448	Fcrlb
449	Zfp865
450	Safb
451	Ccdc126
452	Mxd3
453	Ago2
454	Zfp784
455	Ankrd17
456	Gm45972
457	Rffl
458	Hdac4
459	Cox18
460	Gm32291
461	Usp36
462	Ears2
463	Rmnd5a
464	Gstz1
465	Arhgap26
466	Zfp62
467	Pisd-ps1
468	Etv5
469	Dtwd2
470	Zbtb5
471	1700028E10Rik
472	Iqgap1
473	Plekhf2
474	Gm31645
475	Atf4
476	Nfx1
477	Gm5129
478	Zfp41
479	Crlf3
480	Iws1
481	Smg9
482	Ndufa13
483	Cry2
484	Paf1
485	Zfyve1
486	Sclt1
487	Crocc
488	Nemp1
489	Sin3a
490	Odr4
491	Rcn2
492	Gm27011
493	Clip2
494	Slbp
495	Rpn2
496	Prdm10
497	Smim14
498	Ddx3x
499	Cbfa2t3
500	Sipa1l1
501	Tubgcp2
502	Hnrnpdl
503	Uvrag
504	Zfp703
505	Akap8
506	Gm6410
507	Epc1
508	Tab1
509	Rgs3
510	Katnal1
511	Gmeb2
512	Bcl6
513	Rnf8
514	Cdca4
515	Map4
516	Rbl2
517	Med13
518	Lrp8
519	Vkorc1l1
520	Lasp1
521	Gm5737
522	Slain2
523	Vcl
524	Rpap3
525	Uap1
526	Card6
527	2900009J06Rik
528	Fnbp1
529	Sh3pxd2a
530	Ptp4a3
531	Hlcs
532	Tle4
533	Tardbp
534	Bcl7c
535	Gosr2
536	Ing5
537	Srrm2
538	Zfp639
539	Psmd3
540	Hmgxb4
541	Maml3
542	H2ac20
543	Rbx1
544	Pmf1
545	Dbnl
546	Mki67
547	Plekhj1
548	Mon1a
549	Osbp
550	Pacc1
551	Jpt2
552	Traf5
553	Gm46294
554	Gm46933
555	Rad23b
556	Thap2
557	Pnpla8
558	Cltc
559	Nutf2
560	Rnf44
561	Med11
562	Ascc3
563	Lamtor1
564	Nfyc
565	LOC118568094
566	Caprin1
567	Cep120
568	Zfp91
569	Usp38
570	BC024978
571	Map3k4
572	Psip1
573	Dhx16
574	Atp13a2
575	Pprc1
576	Rps6ka1
577	Dym
578	Gm51460
579	Camkk2
580	Snrpe
581	Rpl11
582	Cops3
583	Efcab2
584	Rnf138
585	Cdkn2aip
586	Ndufv2
587	Pcnt
588	Ppp2r3a
589	Cmtm6
590	Cdk9
591	Setx
592	Fbxo30
593	Tomm70a
594	Hbp1
595	2410006H16Rik
596	Cdca2
597	Psmd8
598	Dag1
599	Cand1
600	Smarcd2
601	Gm46270
602	Denr
603	Vgll4
604	Trappc4
605	Bnc2
606	Gm51893
607	Klf13
608	Aspscr1
609	Srd5a3
610	Tcp11l2
611	Rpl38
612	Akap13
613	Rfx2
614	Arhgap35
615	Pcbp3
616	Camk1d
617	9230116N13Rik
618	Cryz
619	C230062I16Rik
620	Cramp1l
621	Tatdn2
622	Retreg3
623	Patz1
624	Mvb12b
625	Gm31513
626	Msrb3
627	Inpp5f
628	Tmem253
629	Erg28
630	Phf20
631	C920006O11Rik
632	Ino80d
633	Wdr41
634	Haspin
635	Oxsr1
636	Bms1
637	Pitpnc1
638	Mrpl48
639	Mpp7
640	Gan
641	Desi2
642	Klhl9
643	Gart
644	Slc6a6
645	Zfp809
646	Zfp963
647	Klhl15
648	Kctd20
649	Tug1
650	Mapk1ip1
651	Hook3
652	Zc3h4
653	1810013L24Rik
654	Utp14b
655	Tnrc6c
656	Tmem33
657	Jmjd6
658	Slc25a29
659	Oat
660	Fcgr3
661	Lactb
662	E130317F20Rik
663	Gpr155
664	Mecom
665	Cdc25a
666	1700020L24Rik
667	Rnft1
668	Ccdc9
669	Fam133b
670	Ccdc88c
671	Setd2
672	Vps37c
673	Mapkbp1
674	Perp
675	Sap130
676	Txndc11
677	Thrap3
678	Itpr2
679	Adra1d
680	Nr4a1
681	Ndufaf3
682	Fam72a
683	Rbm6
684	9330020H09Rik
685	Socs1
686	1700056E22Rik
687	Pa2g4
688	Lif
689	Pcmtd1
690	Nek1
691	Hnrnpc
692	Jarid2
693	Csf2ra
694	Faap20
695	Mia2
696	Rsbn1
697	Gm16001
698	Cpeb3
699	Hat1
700	Fip1l1
701	Mrpl40
702	Neurl4
703	Nub1
704	Emsy
705	Dut
706	Lrrc8d
707	Arrdc3
708	Wdr37
709	Vti1b
710	Eif5a
711	Shoc2
712	2310010J17Rik
713	Spc24
714	Tagap1
715	Def8
716	Pnrc2
717	Anks3
718	Slc19a2
719	Rbm39
720	Gatad2a
721	Appl1
722	LOC118568650
723	Rae1
724	B4galt1
725	E2f3
726	Tsga10
727	Ino80
728	Trim27
729	Wdr75
730	Septin7
731	Garem1
732	Ppcs
733	Zfp574
734	Pced1a
735	Slc16a6
736	Atg16l2
737	LOC118567509
738	Mllt11
739	Cfap20
740	Avl9
741	Tubb4b
742	Anapc4
743	Coro1c
744	Morn1
745	Iba57
746	Retreg1
747	Stamos
748	Ppp1ca
749	Agbl5
750	H3c7
751	R3hdm2
752	Fbxo38
753	Fahd1
754	Casp2
755	Qrich1
756	Ahctf1
757	H6pd
758	Fxr2
759	Eif2ak3
760	Rap2a
761	Nap1l4
762	Rnpc3
763	Ifngr1
764	P2rx4
765	Rcc1
766	Lsm6
767	Ywhab
768	B330016D10Rik
769	Tcf3
770	Ralgapa2
771	Pja2
772	Rev3l
773	Gm34296
774	Exoc5
775	Rasa1
776	Spsb3
777	Mphosph6
778	Ssbp2
779	Susd6
780	Glce
781	Kifc5b
782	Zfp787
783	Brpf1
784	Cox5a
785	Tmem59
786	Rab11a
787	Ttc21b
788	Chmp7
789	LOC118568158
790	Tpm1
791	Tlcd1
792	Nanos3
793	Ndst1
794	Gm10433
795	Stk40
796	Arrdc2
797	Wasl
798	Usp22
799	Zswim7
800	Tial1
801	Hexdc
802	Arf4
803	Hnrnpl
804	Nudt15
805	Mir7671
806	1110025M09Rik
807	Bicd2
808	Dgat1
809	Tmem129
810	Nudt6
811	Sec14l1
812	Adss
813	Srsf1
814	Tbc1d14
815	Morf4l1
816	Fem1b
817	Znrf1
818	Gm21992
819	Cnot4
820	Slc25a32
821	Enc1
822	Fance
823	Sfpq
824	Higd1a
825	Ankrd13d
826	Arf2
827	Lhpp
828	Rny3
829	Hivep2
830	Osbpl2
831	Med26
832	Rgcc
833	Baz2a
834	Sptbn4
835	Nf2
836	Nupl1
837	Gm26536
838	Secisbp2
839	Malt1
840	Nelfa
841	Dis3l
842	Adipor1
843	Brox
844	Utp3
845	Mark2
846	Tia1
847	Srsf10
848	Ago1
849	BC037704
850	LOC118567600
851	Gm30149
852	Fbxo11
853	Ints3
854	Hjurp
855	Fbxw11
856	Nat8f1
857	Gm52054
858	Mcm7
859	Acsl1
860	Swap70
861	Cdk19
862	Tfb2m
863	Ctps
864	Pde4d
865	Cacna1a
866	Rabggta
867	Tgfb1
868	Mex3c
869	Fam117a
870	Smg5
871	Nt5c3
872	Ncoa2
873	Cherp
874	Prkag1
875	Spryd7
876	4930413G21Rik
877	Dgcr8
878	Tmem39b
879	Zfp868
880	Zfp654
881	Ptpn21
882	Scai
883	Sys1
884	Tcf25
885	Loxl1
886	Paip2b
887	Gm17251
888	Phf14
889	Ttc14
890	Psmd5
891	Pabpn1
892	Spdya
893	Fzr1
894	Adgre5
895	Gm4532
896	Pip4p1
897	Frmd6
898	Fam168a
899	Tti1
900	1810062O18Rik
901	Rprd2
902	Arhgap23
903	Sertad2
904	1700086P04Rik
905	Kansl2
906	Slf2
907	Mpc1
908	Mcrs1
909	Tmpo
910	Mga
911	Sp4
912	Ppp5c
913	Mis18bp1
914	Actl6a
915	Nenf
916	Pidd1
917	Capzb
918	Vps26a
919	Sgf29
920	Rptor
921	Nus1
922	Otulinl
923	Wapl
924	Hnrnpul2
925	Cwc22
926	Hspa4
927	Flvcr1
928	Zswim6
929	Crls1
930	Cep63
931	Derl1
932	Osbpl3
933	Chd8
934	Ints6
935	Cyth1
936	Wdr12
937	C330013E15Rik
938	Il17ra
939	Copz1
940	Dop1b
941	Gm30821
942	Camk2g
943	Cited2
944	Epc2
945	Actr3
946	Srrm1
947	Zpbp
948	Sorl1
949	Smg7
950	Suco
951	Mtch1
952	Klf1
953	Fbxo7
954	Dcaf1
955	Lnpep
956	Txn1
957	Ppp1cb
958	Tbrg4
959	Gm33725
960	Ing1
961	Adnp2
962	Rpl34
963	Wbp11
964	Nbn
965	H2ac22
966	Tprn
967	Csde1
968	Rin3
969	Dedd
970	Prkag2
971	Nae1
972	Hnrnpk
973	Tef
974	Mpv17l2
975	Srebf2
976	Oser1
977	Polm
978	Ep400
979	Hivep1
980	Gm52601
981	Fignl1
982	Coil
983	Nup93
984	Clic4
985	Suz12
986	Ece1
987	Cep85l
988	Usf2
989	Dpy30
990	Med14
991	Etf1
992	Psma3
993	Ramac
994	Papss1
995	Taf8
996	Tcerg1
997	Slc3a2
998	Dennd3
999	Stip1
1000	H4f16
1001	Ccm2
1002	Zc3h7a
1003	Rdh14
1004	Pde4b
1005	B3gnt2
1006	Eif3b
1007	Tmed10
1008	Leo1
1009	Drap1
1010	1700123O20Rik
1011	Ing3
1012	Rpl14
1013	Hspa5
1014	Kazald1
1015	Nup210
1016	Cdc34
1017	Tarbp2
1018	Tasor
1019	Pcx
1020	Prdx6
1021	Phf8
1022	Tnpo2
1023	Ern1
1024	Hecw2
1025	Mob3a
1026	Pum2
1027	2410022M11Rik
1028	Rfng
1029	Selenot
1030	Setd3
1031	Cyb5d2
1032	Cyld
1033	Nkiras2
1034	Ubtf
1035	Gm30679
1036	Adgra2
1037	Kpna6
1038	Uqcrq
1039	Borcs6
1040	Bnip3l
1041	Gm16845
1042	Trmo
1043	LOC118567920
1044	Kdm4b
1045	Kdm3a
1046	Zfp644
1047	Hif1a
1048	Pccb
1049	Map2k7
1050	Ube2m
1051	Zmiz1
1052	Tsc1
1053	Zmynd8
1054	Syvn1
1055	Hook2
1056	Naa25
1057	Bnip3
1058	Extl3
1059	Mlf2
1060	Zfp869
1061	Zfp672
1062	4930528A17Rik
1063	Kmt5b
1064	Sh2b3
1065	Taf15
1066	Tmem87b
1067	Npc1
1068	Immt
1069	Gucd1
