# Supplementary material for: Genetic and epigenetic regulation of Treg cell fitness by autism-related chromatin remodeler CHD8
Source: Cell Mol Biol Lett. 2025 Mar 28;30:36. doi: 10.1186/s11658-025-00711-z (PMC11954365; doi:10.1186/s11658-025-00711-z)
Supplement: Supplementary file 1 — Additional File 1: Fig. 1. Verification of deletion of Chd8 in Tregs. (A) Schema of mouse crossing to generate Chd8-/- mice. (B) Splenic Tregs (CD4+CD25+) were isolated from both genotypes of mice with a CD4+CD25+ regulatory T cell isolation kit. Cell purity was confirmed by FACS (B). The cells were used for PCR genotyping with primers for WT, Flox and KO allele of Chd8 or Foxp3-Cre (C). Total RNA was extracted from Tregs for qPCR to confirm deletion of Chd8. The mRNA levels of Chd8 are shown (arbitrary unit). The data are normalized to an 18S reference and expressed as mean plus SD of triplicates representative of two separated experiments (D). **P < 0.01 vs. WT control group. Fig. 2. CHD8 deficiency increases CD8+ T cells. Splenocytes were analyzed for CD4+ and CD8+ T cells by FACS. Representative dot plots are shown. The proportions and absolute numbers of CD4+ and CD8+ cells are summarized in bar graphs (mean plus SD) (WT: 6 males + 6 females; Chd8-/-: 4 males + 6 females). *P < 0.05, **P < 0.01 vs. WT control group. Fig. 3. CHD8 deficiency does not affect overt thymocyte and thymic Treg development. Thymocytes were analyzed for CD4-CD8- (DN), CD4+CD8+ (DP), CD4+CD8- (SP4), CD4-CD8+ (SP8) (A), and CD4+Foxp3+ (B) cells by FACS. Representative dot plots are shown. The proportions and absolute numbers of the cells are summarized in bar graphs (mean plus SD) (WT: 3 males; Chd8-/-: 3 males). *P < 0.05 vs. WT control group. Fig. 4. Verification of gene expression changes in p53 and mTOR pathways by quantitative real-time RT-PCR. The expression changes of the indicated genes in p53 (A) and mTOR (B) pathways in Chd8-/- Tregs revealed by RNA-seq as shown in Fig 4E were verified by qPCR. The data are normalized to an 18S reference and expressed as mean + SD of triplicates. *P < 0.05, **P < 0.01 vs. WT control group. Fig. 5. Profiles and enrichment plots of ATAC-seq and CHIP-seq A PCA of ATAC-seq. B Fragment size distribution of ATAC-seq. C Profile of ATAC-seq peaks in Chd [file 11658_2025_711_MOESM1_ESM.zip › supplement/Table S5.xlsx]

## Sheet: CHIP in Treg only_venn_results
	Table S5. CHD8 binding genes in Tregs only
1	Dand5
2	Gm20629
3	Dtx1
4	Gm9997
5	Stac
6	Syce2
7	Dnajc5
8	Atp6v1g2
9	Dusp11
10	Mir9-3hg
11	Nsmaf
12	Urb1
13	Ccdc25
14	Fam78a
15	Srxn1
16	2310075K07Rik
17	Dcaf12l2
18	Wnt7a
19	Ppp6c
20	Obi1
21	Celf2
22	Tent5a
23	Srm
24	Trp53bp2
25	Tdp1
26	Stk19
27	Fh1
28	Rdh10
29	Eml6
30	Hdac1
31	Rassf10
32	Rnft2
33	Mrs2
34	H2-Q10
35	Mtarc1
36	Gm6225
37	Gm28836
38	Atp5mpl
39	Cgrrf1
40	Kcnj12
41	Evi5
42	Arnt2
43	Eef1e1
44	Hipk1
45	Lypd4
46	Chsy3
47	LOC115487113
48	Hdhd2
49	Tspan3
50	Ripk1
51	Anapc1
52	Hmgn1
53	1700044C05Rik
54	Rflnb
55	Ywhah
56	Arrb2
57	Tmem41a
58	Klhl22
59	Dpy19l4
60	Fgfbp3
61	Runx3
62	Dcxr
63	Imp3
64	D130020L05Rik
65	Sp5
66	Spata24
67	Ube2cbp
68	Usp30
69	Jph1
70	Alk
71	Adgrb1
72	Gm31068
73	Wdr27
74	Brsk2
75	Nln
76	Kcnh8
77	Nr4a2
78	Prrg3
79	Alg9
80	Plxnb2
81	Slc6a8
82	4932412D23Rik
83	Pacsin1
84	Ndufs3
85	Ppp1r16b
86	Ddx4
87	Lmln
88	Gm32741
89	Gm52875
90	Slc22a4
91	Samd5
92	Uxs1
93	Gm38484
94	Ip6k1
95	Slc27a2
96	Mfsd14a
97	Rbm4b
98	Mtss1
99	Pld6
100	Pafah1b3
101	Pik3ip1
102	Zfp346
103	Exoc6
104	Mtmr7
105	Dyrk2
106	Ccdc134
107	Mtmr9
108	Tmem232
109	Ccdc88a
110	Dgki
111	Esd
112	Rtca
113	Mta1
114	Map3k2
115	Ppp1r12b
116	Ugp2
117	Trmu
118	Lyrm9
119	C1ql3
120	Gm30837
121	Trappc2l
122	Gm24278
123	Smad1
124	Ppp2r2c
125	Ino80b
126	Abca3
127	Kcnk10
128	Map6d1
129	LOC118568226
130	Csk
131	Dlgap2
132	Ccdc157
133	Fgf3
134	AU022754
135	Dcaf12
136	D930020B18Rik
137	Gbx1
138	Mfsd5
139	Dennd1b
140	Dock5
141	Igfbp4
142	Man1c1
143	Plekhg1
144	Zmym2
145	Bcl9
146	Proser2
147	Pxn
148	Psap
149	Btf3
150	Gxylt2
151	A930003O13Rik
152	Morc1
153	Numbl
154	Usp45
155	Mageb16
156	Amigo2
157	Slc37a1
158	Med10
159	Pex2
160	Itpripl2
161	Mia3
162	Chaf1a
163	Atm
164	Klhdc2
165	Eif4a2
166	Lncpint
167	Naa11
168	Lrrc69
169	Gpr150
170	Faah
171	LOC115487016
172	Tmem70
173	Crygn
174	Clec16a
175	Gm15506
176	Cdc42bpa
177	Gm31834
178	Noa1
179	Gm41349
180	Nampt
181	Cldn3
182	Tcf7
183	Foxn3
184	Ppib
185	Tcf20
186	Cilk1
187	Zc3h3
188	Tmem51
189	Gm46567
190	Sdk2
191	Nhlh2
192	Mon2
193	Otub2
194	Tfg
195	Dcaf7
196	Ikzf2
197	Tgfbr3l
198	Acvr2b
199	A26c3
200	Mrpl52
201	Seh1l
202	Marcksl1
203	Fgf12
204	Grip1
205	Slc16a1
206	Dlk2
207	2900024J01Rik
208	Fam120c
209	1110038F14Rik
210	Ppa2
211	Jph3
212	Usp10
213	Ddx27
214	Wdr82
215	Atxn1
216	Mrtfb
217	P4ha2
218	Cdkn1b
219	Sowahb
220	Ptchd1
221	Mpzl1
222	Nipal2
223	Hcn4
224	Zmat1
225	Atxn1l
226	Oxtr
227	Mib1
228	Fastk
229	Rbm26
230	Flrt2
231	Bhlhe23
232	Dmtf1
233	Ankrd12
234	Ppp1r2
235	Vstm2l
236	Map3k5
237	Stk39
238	Ndor1
239	Cnppd1
240	Pick1
241	Gon7
242	Ypel1
243	Nprl3
244	Adra1b
245	Rnf144a
246	LOC118567910
247	Mrpl38
248	Kank3
249	Ncoa5
250	Fam122a
251	Ppfia2
252	Arhgef10
253	Rnf2
254	Plaa
255	Tcea2
256	E2f2
257	Desi1
258	Zfp423
259	Cflar
260	Slc49a4
261	Vamp2
262	Snx6
263	Fbxw8
264	Elac1
265	Gm52286
266	Nek2
267	Kalrn
268	BC034090
269	Ppp1r16a
270	Gpr161
271	H3c3
272	Rab8b
273	Gpn2
274	Zfp964
275	Rnf113a2
276	Pik3c2b
277	Plk4
278	Gm30044
279	Rad51c
280	Thap7
281	Klhl25
282	Zc3h11a
283	Smarcc1
284	Ppp1r12a
285	Dchs1
286	Foxd4
287	Med30
288	Akap10
289	Xpa
290	B3glct
291	Gab2
292	B4galt6
293	Zrsr2
294	Atp10a
295	D830031N03Rik
296	Rnf166
297	Tram2
298	Gm30992
299	Rabep1
300	Galnt3
301	Gm21451
302	Kctd10
303	St6galnac6
304	Rbm27
305	Scara3
306	Pura
307	Notch2
308	Btbd11
309	Map2
310	H2-D1
311	Ace
312	Cop1
313	Dnajc2
314	Kcnj9
315	Cbln2
316	Msantd2
317	Mta3
318	B630019K06Rik
319	Rinl
320	P2ry1
321	Snrpn
322	Tm7sf3
323	Kdm4c
324	Rexo4
325	Atp9a
326	Prdm8
327	Nob1
328	Plekha1
329	Ppig
330	BC051226
331	Tigd2
332	Ptf1a
333	Crk
334	Gm52051
335	Sap18
336	D330023K18Rik
337	Mfsd4b4
338	Fez2
339	Lifr
340	Arhgap42
341	5031425E22Rik
342	Dmrt3
343	Arid1b
344	Gm12743
345	Capn2
346	Mogs
347	Frmpd1
348	Oxa1l
349	Septin8
350	Tnxb
351	Tmem150c
352	Tmem200a
353	Gpx4
354	Xk
355	Znhit2
356	Fam184a
357	Haus6
358	Fev
359	Ubr2
360	Tsc22d3
361	Pcgf5
362	Srp14
363	Atp5j
364	Gapdh
365	Polk
366	Dnajc3
367	Arpc2
368	Necap1
369	Gm51573
370	Uqcc2
371	Crybg3
372	Mreg
373	4931440P22Rik
374	Aff3
375	Kcnd2
376	Brix1
377	Ammecr1
378	Smchd1
379	Rab33b
380	Rap1gds1
381	Asb9
382	Htra3
383	Pet117
384	Uhrf1bp1l
385	Gm7247
386	Thap3
387	Lonp1
388	Anxa2
389	Nfxl1
390	Zfp422
391	Ebf1
392	Bambi
393	Ralyl
394	Gm34121
395	Rpf1
396	Dusp16
397	Echdc1
398	Mepce
399	Alpl
400	Ttc28
401	Cdk2
402	Usp51
403	Hpf1
404	Tspan5
405	Fam13b
406	LOC118568783
407	Dnmt3a
408	Nfatc1
409	Akap17b
410	Ndufa1
411	Ccdc84
412	Arl16
413	Cdh24
414	Lnpk
415	Snai3
416	Zbtb48
417	Pigq
418	Cotl1
419	Tspan18
420	Idh3a
421	Tasor2
422	Gm12446
423	Tmem189
424	Tpm2
425	Gm11613
426	Gm38821
427	Klf14
428	P3h2
429	Gm1673
430	Stk33
431	9430038I01Rik
432	Gm31706
433	Irx5
434	Elovl5
435	Csnk1g2
436	Camk2d
437	Zfp410
438	Ctnna3
439	Rhobtb1
440	Kcnk4
441	LOC115488671
442	Psmd2
443	LOC118568222
444	Gm6521
445	Garnl3
446	Nhs
447	Rnf7
448	Gm33097
449	E2f7
450	Vgll3
451	Plcl1
452	Pfn2
453	Nek7
454	Mthfd1l
455	Gm2449
456	Epn3
457	Ndufc2
458	Tbc1d5
459	Pou3f1
460	Tubgcp5
461	Gm34507
462	Zfp341
463	Atp5g3
464	Ddost
465	Zfp810
466	Tmem42
467	Pdk1
468	Cd24a
469	Slco5a1
470	Amer2
471	Rala
472	Gm10382
473	Ptges3
474	Ighmbp2
475	Gm32184
476	Zc3h15
477	Cog8
478	Fgd5
479	Dtl
480	Uqcrc2
481	Pja1
482	Aff1
483	Hspbap1
484	Tm2d1
485	Fbxo32
486	Gdf11
487	Uhmk1
488	Rcbtb2
489	Mllt10
490	Gm35531
491	Hnrnpul1
492	Gm33044
493	Bach1
494	Gm25439
495	Obsl1
496	Eif3c
497	Ephb1
498	Ppif
499	Slc6a17
500	Nfia
501	Ccnh
502	Tmem200c
503	Cldn12
504	BC028528
505	Rnf150
506	Tmem243
507	Ebf3
508	Tmem150a
509	Mapk11
510	Nr3c1
511	S100a7l2
512	Plekhh1
513	Sorbs1
514	Ap3d1
515	Itgb5
516	Zfp69
517	She
518	Ahi1
519	Adar
520	Cyren
521	Slc33a1
522	Tank
523	Mzt1
524	Mex3d
525	Sel1l3
526	Lox
527	Tunar
528	Tmem222
529	Fbxl5
530	Prox2
531	Dclk3
532	Ist1
533	Gm52358
534	Dusp28
535	Gins3
536	Mkln1os
537	Immp2l
538	Vmn1r40
539	Sgk3
540	Rufy3
541	Slc23a2
542	Gm41000
543	Dlgap3
544	Pcdh19
545	Impa1
546	Nfyb
547	Trank1
548	Pdia5
549	A230004M16Rik
550	Sp8
551	Zfp292
552	Cask
553	Mtmr3
554	Csgalnact2
555	Nelfb
556	Gm11999
557	Zfr
558	Cachd1
559	Cfap97
560	Eif3e
561	Med12l
562	Grm5
563	Ube2d1
564	Spred2
565	Agbl3
566	Sync
567	Ppp2ca
568	Klhl23
569	Ginm1
570	Zdhhc23
571	Dcp1a
572	Cacnb3
573	Lad1
574	Spice1
575	Tmem102
576	Tbccd1
577	H3c10
578	Baz2b
579	Epn1
580	Reep1
581	Pou1f1
582	Marveld3
583	Tnip2
584	Gm31268
585	Rmdn1
586	Pdk3
587	Snx24
588	Nebl
589	Plcd3
590	Paqr3
591	Gm19378
592	Glcci1
593	Gm20362
594	Rab15
595	Sprr2a1
596	Sdc3
597	Tspan2
598	Cspg4b
599	Slitrk5
600	Il17rd
601	Snap23
602	Zcrb1
603	Lypla1
604	Svop
605	Plek2
606	Efcab9
607	Fmr1
608	Gm42257
609	Bhlhb9
610	Vegfb
611	Tufm
612	Zfp512b
613	Skor2
614	Kbtbd7
615	Fxr1
616	Cadps2
617	Nap1l1
618	4933421O10Rik
619	Intu
620	Clock
621	Atxn7l2
622	Rps15a
623	Rap1a
624	Uri1
625	Ttc9
626	LOC115488529
627	Mturn
628	Ntng2
629	Pcdh10
630	Frrs1l
631	Zfyve21
632	Vezf1
633	Nkain1
634	Rcc2
635	Irak1
636	Tmem120b
637	Pdzd2
638	Gapvd1
639	Fam174b
640	Afg3l1
641	Pias3
642	Hrh1
643	Tcerg1l
644	Asic2
645	Ap2b1
646	Mafk
647	Lrrc38
648	Rapgef5
649	Amacr
650	Rps6ka6
651	Cdyl2
652	Ttk
653	Plac9a
654	B230217O12Rik
655	Tsn
656	Gm24162
657	Bmp8b
658	H2-T3
659	Ascl2
660	Fam177a
661	Trappc6b
662	Ahr
663	Rmc1
664	Tcaim
665	Gipc2
666	Shf
667	Vma21
668	Asah1
669	Shisa6
670	Rph3al
671	Gm44504
672	D030056L22Rik
673	Pdik1l
674	Acaa1a
675	Ndst2
676	Isl1
677	Klf15
678	Ipmk
679	Abcb9
680	Irf1
681	Gm46640
682	Parva
683	Kcnc2
684	Neurog1
685	Qser1
686	Clmp
687	Mob1b
688	Zmynd11
689	Vgf
690	Fam114a1
691	Smndc1
692	Scrt2
693	Mkrn3
694	Casz1
695	Ero1b
696	Dock10
697	Gsx1
698	Aven
699	Pou3f3
700	Usp21
701	1700019M22Rik
702	Nexmif
703	Rbks
704	Gata6
705	Kcnb1
706	Efcab14
707	Il6st
708	Hmx3
709	Trip13
710	Rif1
711	Nkx2-9
712	Psmg1
713	Hectd3
714	Usp6nl
715	Ppan
716	Rps12
717	Il10rb
718	Nme4
719	Rab34
720	Spire2
721	Elf4
722	Gm51714
723	Pgbd5
724	Ank1
725	Klhdc1
726	Naa20
727	Nsg1
728	9330159F19Rik
729	Zbtb40
730	Gmcl1
731	Mfn1
732	Nrg3
733	Hgsnat
734	Vat1l
735	Ccdc117
736	4932441J04Rik
737	Cyba
738	Kcp
739	Dnm1
740	Dusp9
741	Mrps34
742	Caprin2
743	Cdkn2c
744	Frmpd3
745	Arpc1b
746	Penk
747	Olfr76
748	Cst7
749	Zfp575
750	Cd99l2
751	Gm6297
752	Obox3
753	Arhgap27
754	Cd47
755	Taf10
756	Gm42185
757	Rbm12b1
758	Psmb1
759	A930004D18Rik
760	Gm12128
761	Mtr
762	Notch1
763	Kcng1
764	Optn
765	Dnajc1
766	Rpusd2
767	Arhgap31
768	H2-Q5
769	Jade1
770	Ptprn2
771	Ccpg1os
772	Gpm6b
773	0610038B21Rik
774	Wnt6
775	Cacna2d1
776	Ehmt1
777	Fam199x
778	Pdpk1
779	4930402H24Rik
780	Adra2c
781	Fzd2
782	Triobp
783	Zhx2
784	Tlk2
785	Zscan25
786	Rragd
787	Phka1
788	Zbtb49
789	Bag3
790	Tmem199
791	Atp13a1
792	Bnc1
793	Gm51667
794	Pdzrn4
795	Ubald1
796	Dgcr6
797	5730522E02Rik
798	Naglu
799	Fbxl14
800	Phlda1
801	Pcnx
802	Atp1b1
803	Ptger4
804	Pnn
805	Uimc1
806	Plekhg3
807	Kitl
808	Copb1
809	Trappc8
810	Man2c1os
811	Cep126
812	Thra
813	Nrbp1
814	Gm38889
815	Ttbk2
816	Tor1aip2
817	Gm20257
818	Etv4
819	Kif3a
820	Sdhaf1
821	6230400D17Rik
822	Tmem121
823	Bcdin3d
824	Kif16b
825	Abr
826	Adgrb2
827	Podxl
828	E130102H24Rik
829	Hspa2
830	Thoc3
831	P4htm
832	Myb
833	Slc16a3
834	4933440N22Rik
835	Eef1a1
836	Rpp25
837	Acads
838	Rfc1
839	Nbea
840	Epb41l2
841	Gm26314
842	Pgam5
843	Rpl21
844	Hmx1
845	Neto2
846	Galnt6
847	Crtac1
848	Myo9a
849	Naxe
850	Psen1
851	Vps9d1
852	Cacna1b
853	Hlx
854	Tmem30a
855	Nrg1
856	Foxq1
857	Ano1
858	Thap11
859	Otulin
860	Lypd6b
861	Cdc37l1
862	Akap5
863	Rtf1
864	Rfx3
865	Mtarc2
866	Trmt9b
867	Nmi
868	Cnr1
869	Kctd5
870	Gtpbp6
871	Gm35677
872	Plcb4
873	Mettl25
874	Phc2
875	Rad23a
876	Zfp771
877	Crtc1
878	Gm41396
879	Sfxn5
880	Twf1
881	Pitpna
882	Gm40733
883	Gm13470
884	Rimbp3
885	Lhfpl2
886	LOC118567966
887	A630026N12Rik
888	Mettl9
889	5031434O11Rik
890	Mir193a
891	Aig1
892	Dhx29
893	Nsun2
894	Dusp12
895	Ppp3r1
896	Atp23
897	Togaram1
898	Vsig10
899	Srgap1
900	E230001N04Rik
901	Zfp426
902	Unc5b
903	Adssl1
904	Rhbdl3
905	Cntn3
906	Col27a1
907	Prr14l
908	Jun
909	Rce1
910	Amfr
911	Rpl35a
912	Snph
913	Nkain3
914	Sfmbt1
915	Tmod2
916	Cep68
917	Serp2
918	Cspp1
919	Tmem39a
920	Sirpa
921	Msl3l2
922	Gng13
923	Bcar3
924	Gxylt1
925	Rps3
926	Atp8a1
927	Fbl
928	Bag1
929	Gm39633
930	Hoxa2
931	Stk24
932	Wwp1
933	Them6
934	Mael
935	Slc8a3
936	Npr2
937	Phf3
938	H1f4
939	Dnajb12
940	Fbxo27
941	Dars
942	Sumo3
943	Vps4b
944	Mir7655
945	Tmf1
946	Rnf217
947	Itgb4
948	S1pr4
949	BC107364
950	Inhbb
951	Gm41810
952	Rnf19a
953	Rasa2
954	Niban3
955	Btbd6
956	Thbs4
957	Nudt19
958	Pwp1
959	Cbx1
960	Insyn1
961	Fbxl4
962	Mcph1
963	AA387200
964	Dlgap1
965	Cenpm
966	Cacna1i
967	Plekha3
968	Park7
969	Map3k1
970	Ssbp1
971	Gm34861
972	Ccdc120
973	1500011B03Rik
974	Spaca1
975	Pip4k2b
976	Cibar1
977	G2e3
978	Kdf1
979	Ankrd52
980	Gm8273
981	Zfp207
982	Drd4
983	Lamc1
984	Gm38802
985	Fam3c
986	Ndrg4
987	Zfp3
988	Rfk
989	Gm35158
990	Hic2
991	Ndufab1
992	Dlg1
993	Vmn2r72
994	Dipk1b
995	4932438A13Rik
996	Ube2a
997	Kif23
998	LOC115489748
999	Dmd
1000	Dapk1
1001	Cox15
1002	Gm46049
1003	Slc4a2
1004	Dda1
1005	Spred1
1006	Neurl1a
1007	Smurf2
1008	Sbf2
1009	Pde8a
1010	Gp5
1011	Ywhaz
1012	Tmem216
1013	Hmgb1
1014	Norad
1015	Erc2
1016	Mras
1017	Twsg1
1018	Appl2
1019	Nktr
1020	Pdlim5
1021	Prickle3
1022	Abraxas1
1023	Dnaaf2
1024	Gm20652
1025	0610030E20Rik
1026	Kcnq3
1027	Polr2m
1028	Cnn3
1029	A630072M18Rik
1030	Lrrn1
1031	Tlx1
1032	Map2k3os
1033	LOC115488765
1034	Mprip
1035	Ppm1a
1036	Ndufa5
1037	Fgfr2
1038	Caskin1
1039	Kcnt1
1040	Oga
1041	Slc8a2
1042	Cln5
1043	Tmem8b
1044	Olfr59
1045	Kif13b
1046	Gm32897
1047	Mylk
1048	Clpx
1049	Arih1
1050	Sec63
1051	Col15a1
1052	Slc13a3
1053	Ccar2
1054	Nudt14
1055	4931422A03Rik
1056	Rac1
1057	Ankib1
1058	Phip
1059	Rnf38
1060	Gm26614
1061	Zfp345
1062	Rgs6
1063	Dhx15
1064	Tbc1d1
1065	Rcbtb1
1066	Usp44
1067	Tns3
1068	Gdf7
1069	Gm38293
1070	Igdcc3
1071	Cdon
1072	Cacng8
1073	Cstf2
1074	Ktn1
1075	Lrrc8b
1076	Gjb2
1077	Rnaseh2c
1078	Nes
1079	Eps8
1080	Cbfb
1081	Fst
1082	Erbb4
1083	Zfp248
1084	Eya3
1085	Rcor2
1086	1600020E01Rik
1087	Srp68
1088	Btbd3
1089	Grpel2
1090	Rhobtb3
1091	Braf
1092	Recql4
1093	Gm10353
1094	Slc22a23
1095	Vrk1
1096	Syn1
1097	Zfp532
1098	Cds2
1099	Gm29683
1100	Snx16
1101	Ilkap
1102	Slc48a1
1103	Set
1104	Gm36744
1105	Nkain2
1106	Tal1
1107	Papola
1108	Hhat
1109	Gm36488
1110	Zfp707
1111	Mtcp1
1112	Klf4
1113	Pgpep1
1114	Clcn6
1115	Fgf9
1116	Emc8
1117	Taf3
1118	Gm34590
1119	Slc25a3
1120	Cecr2
1121	Col23a1
1122	Gm51915
1123	Phtf1os
1124	Sh3glb2
1125	Pcdhgb6
1126	Mir1938
1127	Gm715
1128	Rapgef4
1129	LOC118567813
1130	Ints8
1131	Dnajc6
1132	Lrmda
1133	Gm39218
1134	Tmtc2
1135	Cyb5b
1136	Gm11205
1137	Adgrb3
1138	Pak6
1139	Rai14
1140	Mif4gd
1141	Dhrs11
1142	Nkap
1143	Bid
1144	Emc4
1145	Eif4ebp2
1146	Ntan1
1147	Smco4
1148	Lrba
1149	Kbtbd11
1150	Mettl4
1151	Alg12
1152	Rimklb
1153	Olfm1
1154	Mcts1
1155	Gm32970
1156	Prkar1a
1157	Plekhh3
1158	Hcfc2
1159	Rrn3
1160	Tomm20l
1161	Lcor
1162	Syncrip
1163	Pxmp2
1164	Kat6b
1165	Pde12
1166	Riox2
1167	Trir
1168	Tns1
1169	Kctd18
1170	Cnot6l
1171	9530080O11Rik
1172	4933403O08Rik
1173	Gm22313
1174	Gm15496
1175	Mapk6
1176	Rabl2
1177	Psd
1178	Siglec15
1179	Cbl
1180	Btg2
1181	Mettl21a
1182	Ahsp
1183	Mrpl39
1184	Rassf8
1185	Gm46555
1186	Ulk2
1187	Taf12
1188	Cep76
1189	Ptar1
1190	Fbrsl1
1191	Fam118a
1192	Spata17
1193	AA545190
1194	Tmc7
1195	Rps3a1
1196	Zbtb44
1197	Arfip1
1198	Acot2
1199	Mcm6
1200	Dcun1d5
1201	Mcoln1
1202	Ubxn7
1203	Zfp821
1204	Fam189a1
1205	Arhgef37
1206	Ptpru
1207	Ush1g
1208	Dguok
1209	Psme3
1210	Adrm1
1211	Nap1l5
1212	Grb14
1213	Tmem68
1214	Letmd1
1215	Cib1
1216	Mfsd2a
1217	Prex2
1218	Abcc4
1219	Pop5
1220	Bmt2
1221	Prkcb
1222	Trit1
1223	Gm6288
1224	Foxo6
1225	Ubqln2
1226	Zfp467
1227	Rps10
1228	Gm5600
1229	Tle5
1230	Exosc10
1231	Suv39h1
1232	Pbld2
1233	Uqcrc1
1234	Nr2f1
1235	Ung
1236	Il17rc
1237	Lmo2
1238	Gm40481
1239	Cebpzos
1240	1810041H14Rik
1241	Gm46900
1242	Nsmce4a
1243	Tm9sf1
1244	Mthfd2l
1245	Lrp5
1246	Gnb2
1247	Eif4e3
1248	Rnf11
1249	Pou3f2
1250	Qsox1
1251	Prkg1
1252	Ddah1
1253	Lrp11
1254	Senp2
1255	Phf10
1256	Gabpa
1257	Zbtb33
1258	Foxp1
1259	Zdhhc21
1260	Alg1
1261	Ncbp3
1262	Strn
1263	E2f5
1264	Cpeb4
1265	Igf2
1266	LOC118567814
1267	Gm46984
1268	Btf3l4
1269	C230029F24Rik
1270	Tmem179b
1271	Eya1
1272	Tmcc1
1273	Nkx1-1
1274	Tmem163
1275	Nab2
1276	Cnot9
1277	Gm35248
1278	Tnfrsf21
1279	Ubxn6
1280	Cyria
1281	Gm35486
1282	Kif21a
1283	1700003D09Rik
1284	Syn3
1285	Rtcb
1286	Gm10516
1287	Sox4
1288	Pfkfb3
1289	Fam204a
1290	Olfr338
1291	Lima1
1292	Shc3
1293	S100pbp
1294	Cilp2
1295	Map11
1296	Slc25a46
1297	Arhgdig
1298	BC048403
1299	Fancm
1300	Ssb
1301	Fam210b
1302	Arl2bp
1303	Isy1
1304	Gm14486
1305	Nmd3
1306	Nle1
1307	Shisa7
1308	Egflam
1309	Rnf103
1310	Maz
1311	Tmod3
1312	Ticrr
1313	Zbtb25
1314	Minpp1
1315	Gm24240
1316	Galnt13
1317	Atxn7l3b
1318	LOC118568352
1319	Wdr18
1320	Glt8d1
1321	Fbxl8
1322	Tpbg
1323	Eml3
1324	Cyc1
1325	Pigx
1326	Ube2h
1327	Sumo2
1328	Ltbp3
1329	Trim11
1330	Calm1
1331	Pgrmc1
1332	Mier2
1333	Rel
1334	Plcb1
1335	Rasa3
1336	Tbc1d7
1337	Ppp6r2
1338	Aacs
1339	Cenpv
1340	Chchd6
1341	Map1lc3b
1342	2610507I01Rik
1343	Slc11a2
1344	Ccdc116
1345	Mnd1
1346	Zcchc24
1347	Elovl7
1348	LOC102631992
1349	Lekr1
1350	Ttc39c
1351	Bcap29
1352	Dclre1b
1353	Klc1
1354	Lncppara
1355	Chd6
1356	Tmem267
1357	Rock2
1358	Ythdf3
1359	Mylip
1360	Gm16867
1361	Ropn1l
1362	Slc35b2
1363	Abcf2
1364	Tanc1
1365	Maf
1366	Brpf3
1367	Lman2l
1368	Ccdc112
1369	Psmd11
1370	Gm42151
1371	Focad
1372	Tmem214
1373	Prr5
1374	Gm3625
1375	Ss18
1376	Banf1
1377	Kif7
1378	Rnf180
1379	Ccdc85b
1380	Trpc3
1381	1110008P14Rik
1382	Reep5
1383	Sptbn2
1384	Gpd2
1385	Mafg
1386	Thoc2
1387	Atoh7
1388	Rgs7bp
1389	Gm38492
1390	Nom1
1391	Rapgef2
1392	Dmrta2
1393	Ankrd9
1394	Sqor
1395	Bicral
1396	Spata5l1
1397	Hspb11
1398	Eif3j1
1399	Apba2
1400	Rapgef6
1401	Gm24830
1402	Fggy
1403	Carmil1
1404	Sox2
1405	Dus3l
1406	Gcfc2
1407	Pkn1
1408	Pld3
1409	Scaf4
1410	5430402E10Rik
1411	Mapkap1
1412	Anxa11
1413	Prickle1
1414	Barhl2
1415	Ssbp4
1416	Hs3st6
1417	Wipf3
1418	Fam219b
1419	Grk4
1420	Ercc4
1421	Matn2
1422	C2cd4d
1423	Prr18
1424	Selenon
1425	Sephs1
1426	Fhl4
1427	Cpa6
1428	1520401A03Rik
1429	Plcg1
1430	Ywhae
1431	Ube2r2
1432	Foxf2
1433	Rbmxl1
1434	Ece2
1435	Rgl1
1436	Tax1bp1
1437	Plpp1
1438	Nudc
1439	Kcnv2
1440	Mmp14
1441	Lmo4
1442	Polr3h
1443	Atp5md
1444	Polr1c
1445	Amh
1446	Arhgap28
1447	Tex264
1448	Lrrc75b
1449	Gnb4
1450	Gm46363
1451	Rab11fip5
1452	Hacd3
1453	Clstn1
1454	Tmem132b
1455	Rbm38
1456	Lamp1
1457	Zfp523
1458	Sulf2
1459	Fjx1
1460	Pcyt1a
1461	Zfp655
1462	Kbtbd2
1463	A4galt
1464	Rab18
1465	Mrps24
1466	Mau2
1467	Mcm9
1468	Ints10
1469	Zfp827
1470	Stard9
1471	Pxdc1
1472	Gba2
1473	Septin3
1474	Olfr474
1475	Cox6c
1476	Rab31
1477	Batf3
1478	Grin2c
1479	Acot7
1480	Gak
1481	Rbm5
1482	Zfp871
1483	Gmfb
1484	Loxl2
1485	Rb1
1486	Scyl1
1487	Angel2
1488	Sh3rf1
1489	Tesc
1490	Usp24
1491	Map1lc3a
1492	Gm32178
1493	Sypl2
1494	Sdhd
1495	Fadd
1496	Zcchc4
1497	Josd1
1498	Vmn2r29
1499	Gm30990
1500	Traf4
1501	Gm33099
1502	Sema3c
1503	Gldn
1504	Rtraf
1505	Gtf3c2
1506	Nuak2
1507	Cdk14
1508	Leprotl1
1509	Polg
1510	Nova1
1511	LOC118568200
1512	Fkbp9
1513	Gclc
1514	Ubtd2
1515	Zeb1
1516	Zxdb
1517	Eml1
1518	Ddx18
1519	2310061I04Rik
1520	D830035M03Rik
1521	Zswim8
1522	4933408J17Rik
1523	Otp
1524	Letm1
1525	Itprid2
1526	Tmsb10
1527	Tsfm
1528	Cpsf1
1529	Pclo
1530	Oma1
1531	Mtx2
1532	Gm38805
1533	C2cd5
1534	Ipo11
1535	Slc30a3
1536	Camkv
1537	Sobp
1538	Dennd4a
1539	Pwwp2b
1540	Tspyl1
1541	Actr5
1542	Ehd4
1543	Cdkn2aipnl
1544	Wdfy1
1545	Senp6
1546	Nol12
1547	Adprhl2
1548	Lgr4
1549	Cnot2
1550	Foxred1
1551	Tspan13
1552	Shprh
1553	4930519L02Rik
1554	Gipc3
1555	Agap1
1556	Tmeff1
1557	Sypl
1558	Acot6
1559	Epb41l5
1560	Gm30510
1561	Nckap1
1562	Rhoa
1563	Gen1
1564	Marchf9
1565	Snx3
1566	Chst11
1567	Itpkb
1568	St6gal2
1569	Hint2
1570	Gamt
1571	Cep57l1
1572	H1f7
1573	Fam107a
1574	Gal3st1
1575	Dgkh
1576	Ranbp2
1577	Dmxl2
1578	Rab3ip
1579	Pkdrej
1580	Peli1
1581	Tmem28
1582	Zdhhc1
1583	St3gal1
1584	Wnk1
1585	Mkrn2
1586	Fut11
1587	Tmem47
1588	Neurod2
1589	Rnf125
1590	Sgsm3
1591	Kiss1r
1592	Wt1
1593	1700007L15Rik
1594	Farp2
1595	Kcng4
1596	Ninj1
1597	Gpsm2
1598	Bhlhe40
1599	Lsm7
1600	Ramp1
1601	Itgbl1
1602	Ttc13
1603	Yipf5
1604	Strbp
1605	Disp1
1606	Phf13
1607	Dus1l
1608	Zw10
1609	Alkbh3
1610	Pdss1
1611	Pip5k1b
1612	Klf2
1613	Tbx18
1614	Onecut2
1615	Ddx11
1616	Rps13
1617	Zfp617
1618	Ppp1r9b
1619	Gm31086
1620	Gm15934
1621	Senp7
1622	Vmn2r66
1623	Gng3
1624	Slc45a3
1625	Pld1
1626	Cplx2
1627	Rabl6
1628	Ddx5
1629	Dap3
1630	Polg2
1631	Gm12059
1632	Scap
1633	0610039K10Rik
1634	Slc7a2
1635	Stx11
1636	Mlf1
1637	Ihh
1638	Wdyhv1
1639	Ppl
1640	Gne
1641	Grm4
1642	Pdp1
1643	Slc5a1
1644	Mapk8ip2
1645	Dgcr2
1646	Tmem158
1647	Cabp1
1648	Osbpl10
1649	Wnt9b
1650	Abcc1
1651	Ttc17
1652	Rrm2b
1653	Tbc1d10b
1654	Nrp
1655	Dennd2c
1656	Plod1
1657	Rras2
1658	2300009A05Rik
1659	Rps17
1660	Gm46848
1661	Arhgap33
1662	Zfp668
1663	Gdpd1
1664	Ccdc177
1665	Wars
1666	Zfand1
1667	Cul2
1668	Atp5d
1669	Slc9a3r2
1670	Cacna2d3
1671	Gm46526
1672	Tmem126a
1673	Ccni
1674	Tbca
1675	Zbtb14
1676	Ier2
1677	Rbp4
1678	Ildr2
1679	Mal2
1680	Eif4g3
1681	Senp3
1682	4930558K02Rik
1683	LOC118568753
1684	Cbr3
1685	Pip4k2c
1686	Gpc5
1687	Ksr2
1688	Prps1l3
1689	Ciapin1
1690	Ubiad1
1691	Aip
1692	Myo5b
1693	Mdn1
1694	Taok1
1695	Gpr180
1696	Gm11567
1697	Gm46382
1698	Rpl6
1699	Hyi
1700	Tnks1bp1
1701	Grid1
1702	Pde7a
1703	Ranbp3
1704	Pla2g12a
1705	A030010E16Rik
1706	Unc119
1707	Rhbdd3
1708	Ppp1cc
1709	Ppp2r1b
1710	Malsu1
1711	Ykt6
1712	Flcn
1713	Pcdhgb5
1714	Scaper
1715	Npm3
1716	Sh3bgrl2
1717	Maff
1718	Sipa1l3
1719	Gfra4
1720	A330035P11Rik
1721	A930037H05Rik
1722	Rps6ka4
1723	Ankrd24
1724	Ell2
1725	Trafd1
1726	1700065D16Rik
1727	Gm6345
1728	Gm32724
1729	Prkab1
1730	Gm36539
1731	Spindoc
1732	Cacna1c
1733	Lsm2
1734	Srsf7
1735	Sri
1736	Cyp2u1
1737	Lmtk2
1738	LOC118568628
1739	Ncoa1
1740	Slc35f3
1741	LOC118567385
1742	Cdc14b
1743	Sema5b
1744	Fam83f
1745	Lpgat1
1746	Fam78b
1747	A830035O19Rik
1748	Gm10193
1749	Poglut1
1750	Faxc
1751	Drd2
1752	Tbpl1
1753	Rps16
1754	Cd83
1755	Dnajc21
1756	Tdrd5
1757	Cers5
1758	Poc1b
1759	Serbp1
1760	Gk5
1761	Hras
1762	Sptan1
1763	Vsig8
1764	Prima1
1765	Tomm22
1766	Il7
1767	Prdm5
1768	Slc25a13
1769	Foxb2
1770	Ctsd
1771	Recql
1772	Ube2l3
1773	Mrpl12
1774	Tln1
1775	Gm25457
1776	Manbal
1777	Foxi3
1778	Syf2
1779	Scmh1
1780	Tex2
1781	Gm23379
1782	Sned1
1783	Prelid3b
1784	Cpeb1
1785	Prxl2c
1786	Mto1
1787	4930598A11Rik
1788	Thumpd1
1789	Acot3
1790	Yeats2
1791	Zfp518a
1792	Ccdc71
1793	Brd3
1794	Crtap
1795	Nanp
1796	Naa15
1797	Dscam
1798	Pigm
1799	Utp18
1800	Ccdc50
1801	Ptpn11
1802	Tjp1
1803	Elavl3
1804	Caap1
1805	Smg1
1806	Zfp804b
1807	Gm20324
1808	Tbkbp1
1809	Zfp777
1810	Cpox
1811	Cep131
1812	Gm17315
1813	Cyp4a12a
1814	Rcor3
1815	Dlat
1816	Trim47
1817	Bcl11a
1818	Cbr1
1819	Mrpl15
1820	Gm41033
1821	9430091E24Rik
1822	Mospd4
1823	Camta2
1824	Gm3230
1825	Zfp39
1826	Erlin1
1827	Coro6
1828	Acot13
1829	Gm52456
1830	Ppp3cc
1831	Susd1
1832	Zbtb4
1833	Spg11
1834	Crkl
1835	H2aj
1836	LOC118568673
1837	Polr3g
1838	Ctdspl
1839	Mrps15
1840	Pid1
1841	Dock1
1842	Elf2
1843	Npm1
1844	Spopl
1845	Mrpl9
1846	Mfsd1
1847	Gimap1
1848	Evi5l
1849	Vav3
1850	Sncaip
1851	Lrch1
1852	Ubash3b
1853	Ctdnep1
1854	Slc44a1
1855	Sfrp2
1856	Pax5
1857	Mgat1
1858	Rnf208
1859	Upp2
1860	Larp4b
1861	Hsf2
1862	Gm20337
1863	Tmtc3
1864	Txndc15
1865	Rims1
1866	Smad5
1867	Hhipl1
1868	Abhd10
1869	Cisd2
1870	Ube2v1
1871	Rxfp1
1872	Zfp580
1873	Basp1
1874	Ssh1
1875	Ldlrad3
1876	Itm2b
1877	Vopp1
1878	Snap91
1879	Srsf12
1880	Gm39296
1881	Cep83os
1882	Gm52562
1883	Gm33557
1884	Sltm
1885	Rasgef1b
1886	Epb41l4aos
1887	Psd4
1888	Zfp157
1889	Champ1
1890	Map3k7
1891	Numb
1892	Fgd4
1893	Piezo2
1894	Gm13794
1895	Gm12915
1896	Chid1
1897	Dtnbp1
1898	Kdm2a
1899	Arntl
1900	Nupl2
1901	Pitpnm3
1902	Arhgef12
1903	Tmem181a
1904	Syk
1905	Fam181b
1906	Nrbf2
1907	Gns
1908	Scrib
1909	Ghitm
1910	Dock8
1911	Fbn1
1912	Sall3
1913	Uggt1
1914	Kcnq2
1915	Misp3
1916	Gm31175
1917	Ttpa
1918	Bcl9l
1919	Gm40202
1920	Trpc7
1921	Snx10
1922	Hadha
1923	Hopx
1924	Tjp3
1925	Supt16
1926	Bcl2l11
1927	Gm24651
1928	Xpnpep1
1929	Insm2
1930	Samd8
1931	Sowaha
1932	Prelid3a
1933	Zdhhc6
1934	Csrnp2
1935	Fzd8
1936	Cntln
1937	Map1s
1938	Slc7a5
1939	Map4k4
1940	Smap1
1941	Cux1
1942	Gm26184
1943	Pdcd10
1944	Ankrd37
1945	Gm33340
1946	Ankrd60
1947	Irx4
1948	Stub1
1949	Hdac5
1950	Bbc3
1951	Gng10
1952	Rnf114
1953	Tmem250-ps
1954	Cd81
1955	Dnajc13
1956	Ppm1h
1957	Gm35487
1958	Cstf3
1959	Lysmd2
1960	Mn1
1961	1110059G10Rik
1962	Nf1
1963	Sox7
1964	Septin11
1965	Htatsf1
1966	Eqtn
1967	Bmp2
1968	Lrrk1
1969	Gm17634
1970	Npffr1
1971	Aebp2
1972	Ankrd33b
1973	Atp2a3
1974	Synpo
1975	Ipo7
1976	Pmaip1
1977	Fasn
1978	Mir1247
1979	AI854703
1980	Sirt7
1981	Sapcd2
1982	Uchl5
1983	Usp16
1984	Wasf1
1985	Snrpa1
1986	Sbno1
1987	Sema4b
1988	Skida1
1989	Gm16835
1990	Hoxb6
1991	Adam11
1992	Ppp1r2-ps3
1993	Grb2
1994	Tmem145
1995	Papolb
1996	Stx2
1997	Rbsn
1998	Cops7a
1999	Gm35624
[truncated: 3,302 more rows]
