# Supplementary material for: Genetic and epigenetic regulation of Treg cell fitness by autism-related chromatin remodeler CHD8
Source: Cell Mol Biol Lett. 2025 Mar 28;30:36. doi: 10.1186/s11658-025-00711-z (PMC11954365; doi:10.1186/s11658-025-00711-z)
Supplement: Supplementary file 1 — Additional File 1: Fig. 1. Verification of deletion of Chd8 in Tregs. (A) Schema of mouse crossing to generate Chd8-/- mice. (B) Splenic Tregs (CD4+CD25+) were isolated from both genotypes of mice with a CD4+CD25+ regulatory T cell isolation kit. Cell purity was confirmed by FACS (B). The cells were used for PCR genotyping with primers for WT, Flox and KO allele of Chd8 or Foxp3-Cre (C). Total RNA was extracted from Tregs for qPCR to confirm deletion of Chd8. The mRNA levels of Chd8 are shown (arbitrary unit). The data are normalized to an 18S reference and expressed as mean plus SD of triplicates representative of two separated experiments (D). **P < 0.01 vs. WT control group. Fig. 2. CHD8 deficiency increases CD8+ T cells. Splenocytes were analyzed for CD4+ and CD8+ T cells by FACS. Representative dot plots are shown. The proportions and absolute numbers of CD4+ and CD8+ cells are summarized in bar graphs (mean plus SD) (WT: 6 males + 6 females; Chd8-/-: 4 males + 6 females). *P < 0.05, **P < 0.01 vs. WT control group. Fig. 3. CHD8 deficiency does not affect overt thymocyte and thymic Treg development. Thymocytes were analyzed for CD4-CD8- (DN), CD4+CD8+ (DP), CD4+CD8- (SP4), CD4-CD8+ (SP8) (A), and CD4+Foxp3+ (B) cells by FACS. Representative dot plots are shown. The proportions and absolute numbers of the cells are summarized in bar graphs (mean plus SD) (WT: 3 males; Chd8-/-: 3 males). *P < 0.05 vs. WT control group. Fig. 4. Verification of gene expression changes in p53 and mTOR pathways by quantitative real-time RT-PCR. The expression changes of the indicated genes in p53 (A) and mTOR (B) pathways in Chd8-/- Tregs revealed by RNA-seq as shown in Fig 4E were verified by qPCR. The data are normalized to an 18S reference and expressed as mean + SD of triplicates. *P < 0.05, **P < 0.01 vs. WT control group. Fig. 5. Profiles and enrichment plots of ATAC-seq and CHIP-seq A PCA of ATAC-seq. B Fragment size distribution of ATAC-seq. C Profile of ATAC-seq peaks in Chd [file 11658_2025_711_MOESM1_ESM.zip › supplement/Table S6.xlsx]

## Sheet: CHIP in HSC only_venn_results
	Table S6. CHD8 binding genes in HSPCs only
1	Zfp263
2	Gm34765
3	Tmem167b
4	Acox1
5	Itprip
6	LOC118567976
7	Tcta
8	Slc26a6
9	Ppat
10	Ngdn
11	Hmg20b
12	Slc24a3
13	Gm24424
14	Pef1
15	Rbm4
16	Gm5174
17	Rpl10
18	Paqr7
19	Gm26710
20	Ppp1r18
21	Chd3
22	Aurkb
23	Cibar2
24	Spred3
25	Slx4
26	Lyrm7
27	Cdkn2d
28	Trim39
29	Tpcn1
30	Rc3h1
31	Gm22045
32	Bcl2l1
33	Ube2c
34	Hmbox1
35	Fam216a
36	Gm29903
37	Sesn2
38	Gm38972
39	Swi5
40	Dnase1l3
41	Hsd17b12
42	Dcaf15
43	4930554I06Rik
44	Gssos2
45	Tmbim7
46	Rpl30
47	LOC118568087
48	Gm50270
49	4833417C18Rik
50	Alkbh7
51	Rnu2-10
52	Prkd2
53	Ifrd1
54	Gm40552
55	Rab40c
56	Ube2s
57	Gna11
58	Haus3
59	Pan2
60	Azin2
61	Tmem60
62	Ptpa
63	Uaca
64	Srl
65	Myl4
66	Plekho2
67	Rab3a
68	Klrb1c
69	Atf7
70	Fam110a
71	Pkd1
72	Rpusd1
73	Rab4b
74	Vmp1
75	Trim45
76	Upf2
77	Abcc5
78	D030047H15Rik
79	Gm51955
80	Gsto2
81	Pop7
82	2700097O09Rik
83	Acbd5
84	Marf1
85	Cks1b
86	Mcoln2
87	Mcee
88	2310015A16Rik
89	Gm3417
90	Gm41058
91	Pin1
92	Gm39439
93	Gtpbp2
94	Gm46033
95	Gm32298
96	Chka
97	Pold4
98	Rpl3
99	Pmepa1
100	Ap3m1
101	Cep57
102	Dennd6b
103	Gm39349
104	D830024N08Rik
105	Gm34595
106	Gm51710
107	Gm41663
108	Gm33989
109	Mrpl41
110	Zfp566
111	Lrrc42
112	H2-Oa
113	Dynlt1f
114	Arhgap11a
115	Gm19696
116	1500012K07Rik
117	Cdc45
118	Mettl8
119	Hyal2
120	Usp3
121	1700122E12Rik
122	Ccdc124
123	Gm35260
124	Ppp2r3c
125	Cops4
126	B230206L02Rik
127	Sgo1
128	Mmab
129	Ndufs2
130	Tom1l2
131	Bzw2
132	Spcs2
133	Cryzl1
134	Gm42369
135	Arid5a
136	Ggps1
137	1700108F19Rik
138	Eef1d
139	Gm42210
140	Qtrt2
141	Ilvbl
142	Btbd16
143	LOC108168726
144	Ilrun
145	Ang
146	Slc35e4
147	1700029J07Rik
148	Tmem198b
149	Scnm1
150	Gm33258
151	Mir22hg
152	Gm40860
153	Tmem201
154	Srp54b
155	Nono
156	Atp5g1
157	AI467606
158	Gm41953
159	Abhd8
160	LOC118567916
161	Dhx8
162	Acbd4
163	Prickle4
164	Lonrf2
165	Pdcd1
166	Dgat2
167	Ccdc77
168	Ccdc97
169	Zkscan14
170	Kdm4a
171	Atg12
172	4933406J09Rik
173	Srsf2
174	Slc39a3
175	Fgd2
176	Gm31686
177	Gm45805
178	Ccdc115
179	Atp2b4
180	Gm41297
181	Pgghg
182	Gm40097
183	Atp5l
184	Gm52907
185	Tmx2
186	Klhl21
187	Prr14
188	Fpgs
189	Gabarap
190	Derl3
191	Shpk
192	Trmt10a
193	Eif2b4
194	Gm52771
195	Btbd9
196	Lrr1
197	Snord3a
198	Atxn7l1os2
199	Adamts14
200	Ppme1
201	Fdxr
202	Trib1
203	Med21
204	Gm2109
205	AA543186
206	Tnrc18
207	Cep170b
208	Dpcd
209	Dcaf11
210	Mier3
211	Lsm4
212	Dnaaf3
213	H2-T24
214	8430430B14Rik
215	Fam187b
216	Nfkbil1
217	C87436
218	Cops5
219	Csnk2b
220	Sec23a
221	Slc4a3
222	Cacfd1
223	Taf6l
224	Hmbs
225	Cenpo
226	Dpagt1
227	Skap2
228	2600006K01Rik
229	Gm51487
230	Rccd1
231	Lrch4
232	Sqle
233	Gm25127
234	Ano10
235	Ing4
236	Dok2
237	Aasdhppt
238	Dyrk1b
239	Krt78
240	Smim27
241	Gm16740
242	H4c3
243	Pkd2l1
244	Vps35
245	Clp1
246	Zranb3
247	Lpxn
248	Zpr1
249	Gm41792
250	Gm10789
251	Unc50
252	Gm31649
253	Gm34755
254	Zfp142
255	Mlycd
256	Nrd1
257	Wrap53
258	Cdiptos
259	Gstm1
260	Ciao2b
261	Mttp
262	4930412M03Rik
263	4931428F04Rik
264	Tmem131
265	Gm11946
266	Egf
267	Pom121l2
268	Mbd3
269	Katnb1
270	Rpl7l1
271	Trim55
272	Klhl26
273	C430014B12Rik
274	Gm15322
275	Ttll11
276	LOC118567703
277	Gm39827
278	Elp5
279	Polr2a
280	Nup50
281	Zfp236
282	Psmc3ip
283	Mdc1
284	Nlrx1
285	Mastl
286	Arrdc4
287	Rnf5
288	Txndc12
289	Fes
290	Mpdu1
291	Snord3b2
292	Grk2
293	Ncoa4
294	Tut1
295	9530052C20Rik
296	Lman2
297	Gm38970
298	Nbr1
299	Gm33940
300	Gm46921
301	Gm32558
302	Etfdh
303	Chaserr
304	Stard10
305	Casc1
306	Gm7932
307	Nhej1
308	Tmem138
309	Gm34770
310	Ndufs7
311	Gm35062
312	Got1
313	Aamp
314	Asb13
315	Abhd17b
316	Plxdc1
317	Synj2
318	Prdx5
319	Ahnak
320	Ndrg1
321	Eif2ak4
322	Gm39918
323	4632427E13Rik
324	Gm41046
325	Tsen54
326	Derl2
327	Bysl
328	Lztfl1
329	Gas5
330	Gemin4
331	Gpa33
332	Ccl3
333	Clasp1
334	Rack1
335	Pdcl
336	Tysnd1
337	Gm33524
338	Bicra
339	Col1a1
340	Tiam1
341	Mad2l1
342	Rnls
343	Cuta
344	Ptprc
345	Gm40671
346	H2-K1
347	Psmg4
348	Hspa13
349	Smarca2
350	Atg13
351	Gimap6
352	Gm33560
353	Gm34489
354	Fkbp15
355	1700105F02Rik
356	Slc16a13
357	Phpt1
358	Urm1
359	Ptpre
360	Gm32022
361	Lrrc28
362	Gm23056
363	Gm40345
364	Pank2
365	Hexim1
366	Mdm4
367	Ect2
368	Gm46416
369	Pcnx3
370	LOC118568344
371	Pkn3
372	Gmfg
373	Gm10822
374	Sh2d6
375	Rn7s2
376	Alkbh2
377	Efcab12
378	Ric8b
379	Fuca1
380	B3gntl1
381	Pbx4
382	Gm42029
383	Gm14966
384	Sertad3
385	Gm10644
386	2810408I11Rik
387	Nfe2
388	Gm41564
389	Acss2
390	Gm44140
391	Pdhb
392	Gm46830
393	Sec24c
394	Smc2os
395	Rpl41
396	Timm21
397	Miip
398	Vav1
399	Pnkd
400	Npc2
401	Tmem63b
402	Gna15
403	Ms4a15
404	Wars2
405	LOC118568033
406	1810013A23Rik
407	1700040D17Rik
408	Mir8102
409	Ifitm3
410	Ogg1
411	Dubr
412	Tfr2
413	Eif2s2
414	Coasy
415	Frat2
416	C330026H20Rik
417	Mars1
418	Fis1
419	Psme2
420	Mrps12
421	Mbp
422	Cfap126
423	Gm33690
424	Ints4
425	Limk1
426	Cwf19l2
427	Mlst8
428	1700030J22Rik
429	Gm31385
430	Gucy2g
431	Gm29886
432	Cenpn
433	Snord13
434	Tpd52l2
435	Anks1
436	Atp6v1f
437	Szrd1
438	Ak9
439	Ankrd54
440	Pex14
441	Tbc1d9b
442	Cdkn1a
443	Bcr
444	Tada3
445	Hoxa9
446	BB557941
447	Unc45a
448	Scimp
449	Ankhd1
450	Gm52872
451	Fem1a
452	Adipor2
453	Prmt5
454	Aldh6a1
455	Anxa9
456	Slc2a1
457	Slc1a4
458	Mc1r
459	Gm13387
460	H2ac24
461	Dhx38
462	Rbis
463	Phf5a
464	Gm31869
465	Elavl1
466	Gpc2
467	Vps18
468	Mettl16
469	Gpr137
470	Zswim4
471	Mrpl47
472	Vps52
473	Fntb
474	Mtrex
475	Fut7
476	Cdk5rap3
477	H2bc13
478	Esyt1
479	Rhof
480	Aph1b
481	Tedc1
482	Nfkb2
483	Zdhhc5
484	Steap3
485	Gm46295
486	Sec61b
487	Dctpp1
488	A930005H10Rik
489	Prpf8
490	Nnt
491	Kif11
492	Adora3
493	Gm39984
494	Otop1
495	Pik3r3
496	Hcrt
497	Dync1i2
498	Pradc1
499	Dnpep
500	Tmbim6
501	Pgrmc2
502	Erh
503	Agpat3
504	Gm45914
505	Gm41640
506	H2bc3
507	Zfp97
508	Atrip-trex1
509	Gm5218
510	Tbcb
511	Sesn3
512	Agfg2
513	Rnf121
514	Ttc41
515	Gm36198
516	Ciao2a
517	Stk10
518	Sf3b2
519	Mphosph9
520	Shb
521	Prok1
522	Bbs2
523	Fcgr1
524	Pkib
525	Pdzd7
526	Zfx
527	Gas7
528	LOC115487176
529	Usp37
530	Trmt1
531	Supt6
532	Sptbn1
533	Gm13286
534	Gm25099
535	Smdt1
536	4930524O08Rik
537	Chrna9
538	Gm36459
539	1110032A03Rik
540	Gm40740
541	Gm5113
542	Fen1
543	Smarcal1
544	Emd
545	Dph1
546	H2-DMa
547	H2ac15
548	4933427D14Rik
549	Cluap1
550	Gm16244
551	Cyb561d1
552	Cetn3
553	Rbm47
554	Larp7
555	Enkur
556	Hyal3
557	Trim24
558	H2ac6
559	LOC115490435
560	Rhob
561	Gins2
562	Ptpn6
563	Bckdha
564	Hip1
565	Gm52117
566	Atrnl1
567	Arv1
568	Piezo1
569	Gm34050
570	Gm27042
571	Txlna
572	Timm22
573	Gm52713
574	Kri1
575	Ctcf
576	Psme3ip1
577	Yif1b
578	Rpl18a
579	Slc7a1
580	Wdr89
581	Cln8
582	Gm42327
583	H2-DMb1
584	4930449C09Rik
585	Gm41758
586	Gm31718
587	Pitpnm1
588	H2ac12
589	Dnal4
590	Knl1
591	Zfp983
592	4930426I24Rik
593	LOC118567808
594	Clpb
595	Crem
596	Pias4
597	Zfp46
598	Sfxn3
599	Zfp260
600	Vezt
601	Proser3
602	Gm40100
603	1700023C21Rik
604	Top2a
605	Jund
606	Gm33669
607	Gm23040
608	Angptl6
609	Gm35007
610	Gm14206
611	Mtmr4
612	Klhl24
613	Siah1b
614	Zbtb46
615	Fmnl3
616	Snx15
617	Gm41774
618	Gm41912
619	Med18
620	Slc34a1
621	Gnl3l
622	Armc5
623	Stt3a
624	Ddx24
625	Grap2
626	Gm46404
627	Casp8ap2
628	Stx5a
629	1700017L05Rik
630	Gm12602
631	Brd8
632	H2-M10.6
633	Ctif
634	Snord3b3
635	Poc1a
636	Cox7a2l
637	Heatr1
638	Tesk2
639	Trmt12
640	Ncapd3
641	Fam90a1b
642	Preb
643	AW549877
644	Gm6712
645	Gm15651
646	5430416N02Rik
647	Dhx37
648	4933406C10Rik
649	1700123M08Rik
650	Zfp619
651	Odf2l
652	Usp11
653	Gm39463
654	Tpt1
655	Bcl7b
656	Usp5
657	Gm5165
658	Leprot
659	Prcc
660	Naa10
661	Ccnd2
662	Ndufb11
663	Snapin
664	Aph1c
665	Tspan2os
666	C1qtnf6
667	Cxxc5
668	Gm51680
669	Mfng
670	Nfix
671	A330069E16Rik
672	Ttc7
673	Tm9sf4
674	Ciart
675	Dusp5
676	Myl6
677	Arrdc1
678	Atxn2l
679	Gm35978
680	Dhrs4
681	Ifrd2
682	Slc26a11
683	1700003G18Rik
684	Klhdc9
685	Eif2ak1
686	Sh3glb1
687	Cap1
688	Gna12
689	Nufip2
690	Trmt13
691	2810414N06Rik
692	Haus4
693	Srp54c
694	Vamp1
695	2010110K18Rik
696	Selenof
697	Sec11c
698	Tmed1
699	Gadd45g
700	Ccdc12
701	Dad1
702	LOC118568652
703	4921507P07Rik
704	Tmem92
705	AI662270
706	Ppp2r5a
707	Mynn
708	5430405H02Rik
709	Anapc15
710	Ccdc28a
711	Ppp1r10
712	Por
713	Hspbp1
714	Ankrd49
715	9330104G04Rik
716	H2bc8
717	Crebl2
718	4930471G03Rik
719	Rab5a
720	Morrbid
721	Adgrg1
722	Gripap1
723	LOC115487699
724	Birc3
725	Styxl1
726	Gm38883
727	Dynlt1b
728	Hif1an
729	Snx29
730	Cdt1
731	Tmem65
732	Asb7
733	Snord3b4
734	Manf
735	Nt5m
736	Tmem242
737	Cage1
738	Lrif1
739	Dnmt3aos
740	Gm32663
741	Bcap31
742	Sacs
743	Samd4b
744	Galns
745	1110038B12Rik
746	Mir1955
747	Gm32462
748	Dapp1
749	Kctd7
750	Parp3
751	Jkamp
752	Gabarapl2
753	Sf3b4
754	Tnpo3
755	Hcfc1
756	Commd1
757	Mirt1
758	Eef1g
759	Jakmip1
760	Cenpu
761	Pemt
762	Slc27a1
763	Gm46920
764	Gm39054
765	Ppcdc
766	Map3k14
767	Mrpl32
768	Rab39
769	Gm34907
770	Map2k2
771	Scamp2
772	Mon1b
773	Gm41027
774	Plekhg2
775	Ppp1r8
776	Etohd2
777	Ccdc47
778	Nudt3
779	Pigl
780	LOC118568507
781	Narf
782	Rnu1a1
783	Yif1a
784	Tom1
785	Zcwpw1
786	Gprc5a
787	4930481A15Rik
788	Gm35148
789	Gm33641
790	Pmel
791	Gm52357
792	B9d2
793	Rcsd1
794	Gm35090
795	6030440G07Rik
796	Mms19
797	Ifit2
798	Slc34a3
799	Acot8
800	Pisd-ps2
801	2310069B03Rik
802	Mark3
803	Cwc27
804	Gm51579
805	Pan3
806	Pagr1a
807	Aaas
808	Lrpprc
809	LOC118567859
810	Ints2
811	Tuba1a
812	Dusp23
813	Rcor1
814	Coq4
815	Oxnad1
816	Gm24283
817	Gm38618
818	Lgals7
819	Gm35399
820	C1qtnf9
821	Adgrg3
822	Nxpe3
823	Wbp4
824	1700041G16Rik
825	Zfyve19
826	Fbrs
827	Mylpf
828	Nsmce1
829	5033421B08Rik
830	Baz1b
831	Ftsj1
832	Arhgap30
833	Ndufs8
834	Gse1
835	Mesd
836	Ppp2r1a
837	Fads2
838	Mlh1
839	Pafah2
840	Zdhhc12
841	Zbtb45
842	Ino80c
843	Cbx5
844	Aloxe3
845	Fzd9
846	Get1
847	Uvssa
848	Dhcr7
849	Naif1
850	Gm15541
851	Abcc12
852	Aptx
853	Hspa8
854	Gm34292
855	Cenpt
856	Mxd4
857	2210416O15Rik
858	Hvcn1
859	Uros
860	Tssc4
861	Paqr5
862	4930465K10Rik
863	Il5
864	Fam161b
865	Gm52811
866	Lyl1
867	Rassf1
868	Gm15323
869	Smc4
870	Cxcr4
871	Abhd2
872	Get3
873	Lrrc59
874	Setmar
875	Nkx2-2
876	Mus81
877	Golt1a
878	Gm9895
879	Cks2
880	Stim1
881	Dnajc17
882	Rps5
883	Gm24950
884	Btbd10
885	Gm31065
886	Lrrc27
887	Ffar2
888	Gm25622
889	Gm36587
890	Cdv3
891	Recql5
892	2810013P06Rik
893	Sufu
894	Flad1
895	Ift27
896	Gm2716
897	Mpp5
898	Adsl
899	Srd5a1
900	Daxx
901	Neat1
902	Mospd3
903	Gm31262
904	Ift46
905	Bin3
906	St8sia1
907	Paxx
908	Mrps18a
909	LOC115487419
910	Ezh2
911	Ccn6
912	Rpl27
913	Eloc
914	Gm32968
915	Tbcd
916	Tmprss6
917	Kat7
918	Ccdc151
919	1810019N24Rik
920	Fancc
921	Micos10
922	Nfe2l1
923	Trappc9
924	Pcsk4
925	Gm33851
926	Gm40833
927	Gm34661
928	Sarnp
929	Exo5
930	Mef2c
931	2900060B14Rik
932	Med29
933	Atp6v1d
934	Fto
935	Cuedc2
936	Glipr1
937	Gm2a
938	Exd1
939	Zbtb3
940	Tmc6
941	Mmp17
942	Atp8b3
943	Lmna
944	Pik3ap1
945	Traf7
946	LOC115486410
947	Snhg7
948	Gm14164
949	Ints13
950	Gcsh
951	Gm31813
952	Gm41853
953	Tomm40l
954	Gm31151
955	Alg14
956	Gm51814
957	Junos
958	Mageb3
959	Catsperg1
960	Coq7
961	Slc17a5
962	Pigyl
963	A230045G11Rik
964	Coq10b
965	Psph
966	Gm52088
967	Dusp1
968	LOC118568483
969	Abcb8
970	Psmb9
971	Tsacc
972	Rpl4
973	Mgst3
974	Nabp2
975	Snhg7os
976	Rps6kb1
977	Gm26285
978	Mrps14
979	Ctbs
980	Smox
981	Psmb3
982	Cish
983	Cpsf2
984	Gm23971
985	Spag7
986	9830107B12Rik
987	E130018N17Rik
988	Hspa14
989	Cdc26
990	9430060I03Rik
991	Rab8a
992	H2bc18
993	Cpq
994	Mir210
995	Gm5785
996	Gm32006
997	Ewsr1
998	Anxa5
999	Ocel1
1000	Slx1b
1001	Wbp2
1002	Gm36897
1003	Tonsl
1004	Dmxl1
1005	LOC118568260
1006	Zfp438
1007	Riok2
1008	Rn7s1
1009	LOC118567533
1010	Armc1
1011	Tagln2
1012	4930578M01Rik
1013	Nsun4
1014	Grk6
1015	A530020G20Rik
1016	Zfp446
1017	Itsn1
1018	Dnah17
1019	Ints7
1020	Ensa
1021	Bbs10
1022	Snx11
1023	Klf9
1024	Gm11335
1025	Dnajc16
1026	Gm38396
1027	Ckb
1028	Brf1
1029	Cpt2
1030	Gm38855
1031	Eif3f
1032	Gm33667
1033	Gm33308
1034	Cyb5d1
1035	Gm36582
1036	Tox4
1037	Wif1
1038	Per1
1039	Ski
1040	A430060F13Rik
1041	Gm16230
1042	Aldh3a2
1043	Spata13
1044	Fbxo47
1045	Ctc1
1046	Kifc2
1047	Ranbp10
1048	Gm16712
1049	Ash1l
1050	Ska2
1051	Plec
1052	Snx18
1053	Nlk
1054	Carmil2
1055	Pdhx
1056	Adnp
1057	Nop14
1058	Tinf2
1059	Gm22634
1060	Tmem41b
1061	Gm24105
1062	4933430I17Rik
1063	Mkks
1064	Gm16225
1065	Ifnlr1
1066	Xrcc6
1067	Ube2i
1068	0610009L18Rik
1069	Hscb
1070	1600014C10Rik
1071	Gm36301
1072	Vipas39
1073	Gm16619
1074	Xpc
1075	Gm32328
1076	Aldh4a1
1077	Uqcr10
1078	Bsdc1
1079	1700063D05Rik
1080	Arhgap32
1081	Slc35b1
1082	Mbd4
1083	Gm29797
1084	Rslcan18
1085	Gpr108
1086	Slc11a1
1087	Ak2
1088	Tmem19
1089	Gspt1
1090	AB124611
1091	3930402G23Rik
1092	Gm38543
1093	Acy1
1094	Aamdc
1095	Pigo
1096	Cutc
1097	1700052K11Rik
1098	Cep85
1099	Gm46781
1100	Grcc10
1101	Nid1
1102	1700109G14Rik
1103	Fanca
1104	Anp32e
1105	H4c8
1106	Bard1
1107	Pdxp
1108	Shld3
1109	Dhodh
1110	Stk11
1111	Ammecr1l
1112	Mcm5
1113	Spns1
1114	Ankfy1
1115	LOC118567792
1116	Cdc42se2
1117	Ssc4d
1118	Gins1
1119	Timm9
1120	Gm27252
1121	Gm32141
1122	Actr1a
1123	Gm2885
1124	Abhd11
1125	Adat3
1126	Gtf2i
1127	Nfe2l2
1128	Arl6ip1
1129	1700113A16Rik
1130	Nat1
1131	Birc2
1132	Gm34483
1133	B230208H11Rik
1134	Ppox
1135	Gbp3
1136	Gm36208
1137	4930467K11Rik
1138	Psma6
1139	M6pr
1140	Gm40698
1141	Gm41765
1142	Inpp5k
1143	Cd82
1144	Slc25a23
1145	Septin9
1146	Cdc123
1147	Rpa2
1148	Las1l
1149	Bcas3
1150	Tkfc
1151	Snapc2
1152	Trak2
1153	Marchf3
1154	Atg101
1155	Gm35307
1156	Hibch
1157	Snapc5
1158	Wasf2
1159	Rnasel
1160	Bcan
1161	Zfp516
1162	Xrcc3
1163	Dcbld2
1164	Rps26
1165	Rpain
1166	2010320M18Rik
1167	Klf10
1168	Dlg4
1169	Haus8
1170	Smim7
1171	Hnrnpa0
1172	1700001O22Rik
1173	1700012I11Rik
1174	Gm35202
1175	Selp
1176	Kdm8
1177	1700012D01Rik
1178	Ift52
1179	H2bc14
1180	H2bc23
1181	Egr2
1182	Sh2d5
1183	Iffo2
1184	Gm33327
1185	Gm40715
1186	Prkdc
1187	Ccdc189
1188	Snhg16
1189	Rdm1
1190	Mrpl18
1191	Sharpin
1192	LOC118567393
