# Supplementary material for: Genetic and epigenetic regulation of Treg cell fitness by autism-related chromatin remodeler CHD8
Source: Cell Mol Biol Lett. 2025 Mar 28;30:36. doi: 10.1186/s11658-025-00711-z (PMC11954365; doi:10.1186/s11658-025-00711-z)
Supplement: Supplementary file 1 — Additional File 1: Fig. 1. Verification of deletion of Chd8 in Tregs. (A) Schema of mouse crossing to generate Chd8-/- mice. (B) Splenic Tregs (CD4+CD25+) were isolated from both genotypes of mice with a CD4+CD25+ regulatory T cell isolation kit. Cell purity was confirmed by FACS (B). The cells were used for PCR genotyping with primers for WT, Flox and KO allele of Chd8 or Foxp3-Cre (C). Total RNA was extracted from Tregs for qPCR to confirm deletion of Chd8. The mRNA levels of Chd8 are shown (arbitrary unit). The data are normalized to an 18S reference and expressed as mean plus SD of triplicates representative of two separated experiments (D). **P < 0.01 vs. WT control group. Fig. 2. CHD8 deficiency increases CD8+ T cells. Splenocytes were analyzed for CD4+ and CD8+ T cells by FACS. Representative dot plots are shown. The proportions and absolute numbers of CD4+ and CD8+ cells are summarized in bar graphs (mean plus SD) (WT: 6 males + 6 females; Chd8-/-: 4 males + 6 females). *P < 0.05, **P < 0.01 vs. WT control group. Fig. 3. CHD8 deficiency does not affect overt thymocyte and thymic Treg development. Thymocytes were analyzed for CD4-CD8- (DN), CD4+CD8+ (DP), CD4+CD8- (SP4), CD4-CD8+ (SP8) (A), and CD4+Foxp3+ (B) cells by FACS. Representative dot plots are shown. The proportions and absolute numbers of the cells are summarized in bar graphs (mean plus SD) (WT: 3 males; Chd8-/-: 3 males). *P < 0.05 vs. WT control group. Fig. 4. Verification of gene expression changes in p53 and mTOR pathways by quantitative real-time RT-PCR. The expression changes of the indicated genes in p53 (A) and mTOR (B) pathways in Chd8-/- Tregs revealed by RNA-seq as shown in Fig 4E were verified by qPCR. The data are normalized to an 18S reference and expressed as mean + SD of triplicates. *P < 0.05, **P < 0.01 vs. WT control group. Fig. 5. Profiles and enrichment plots of ATAC-seq and CHIP-seq A PCA of ATAC-seq. B Fragment size distribution of ATAC-seq. C Profile of ATAC-seq peaks in Chd [file 11658_2025_711_MOESM1_ESM.zip › supplement/Table S7.xlsx]

## Sheet: Table S7-ATAC-up shared by Treg
	Table S7. ATAC-up shared by Chd8-/- Tregs and Chd8-/- HSPCs
1	Lrrfip2
2	Rest
3	Junos
4	Ehd1
5	Zfhx3
6	Pvt1
7	P2ry6
8	Slc25a36
9	C77080
10	Gm20110
11	Gm33219
12	Mir100hg
13	Oxr1
14	Zmat3
15	Gm26535
16	Epha2
17	Krba1
18	LOC118568791
19	Polk
20	Dglucy
21	Rnf144b
22	Chd9
23	Cxcr4
24	Gm36548
25	Pde4b
26	Gm36595
27	Vps13d
28	Rin2
29	Gm31990
30	Hk2
31	Klf6
32	Clec16a
33	LOC118568135
34	Gm35450
35	LOC118568367
36	Gm960
37	Gstt2
38	Rubcnl
39	Cdkn1a
40	Gm39741
41	Pstpip1
42	Celf3
43	Gm35837
44	A530020G20Rik
45	Gm12153
46	Trp53cor1
47	Susd4
48	Ldlrad4
49	Gm28403
50	Nav2
51	Mefv
52	Rgs12
53	Plekha2
54	Sipa1l1
55	Synpo
56	Iqck
57	Mgat5
58	Tnfsf4
59	Bace2
60	Eda2r
61	Lcp2
62	Cd80
63	Cdk6
64	Syne3
65	Fam155a
66	Trps1
67	Slc13a1
68	LOC118568357
69	Samsn1
70	Gm11413
71	Iqsec1
72	Myo3b
73	Gtf2i
74	Gch1
75	Mr1
76	Tle4
77	Phlda3
78	Arhgap26
79	Gm40093
80	Trerf1
81	Tram2
82	Jazf1
83	Dagla
84	Wwox
85	Lncpint
86	Dop1b
87	Shb
88	Gm33725
89	Ubtd1
90	Mctp2
91	Elmo1
92	Cdh17
93	Bbc3
94	Gm12474
95	1700029H14Rik
96	4930583I09Rik
97	Gm35359
98	Fhad1
99	Abcc3
100	Fam53b
101	Phlpp1
102	Gm13067
103	Zfp608
104	Ttll9
105	LOC118568371
106	Gm41207
107	Oacyl
108	Atxn1
109	Anxa3
110	Ptp4a3
111	Sntb2
112	Dgcr6
113	Fndc3b
114	Gm51554
115	Spef2
116	Ppcdc
117	Slco3a1
118	Emp1
119	6430548M08Rik
120	Dscam
121	Gm35239
122	Ldb3
123	Gm35165
124	Fars2
125	1700123M08Rik
126	Scamp2
127	Mapre2
128	Hdac4
129	Gm40304
130	Dyrk3
131	Zbtb20
132	S1pr1
133	P2ry2
134	Myo16
