# Supplementary material for: Genetic and epigenetic regulation of Treg cell fitness by autism-related chromatin remodeler CHD8
Source: Cell Mol Biol Lett. 2025 Mar 28;30:36. doi: 10.1186/s11658-025-00711-z (PMC11954365; doi:10.1186/s11658-025-00711-z)
Supplement: Supplementary file 1 — Additional File 1: Fig. 1. Verification of deletion of Chd8 in Tregs. (A) Schema of mouse crossing to generate Chd8-/- mice. (B) Splenic Tregs (CD4+CD25+) were isolated from both genotypes of mice with a CD4+CD25+ regulatory T cell isolation kit. Cell purity was confirmed by FACS (B). The cells were used for PCR genotyping with primers for WT, Flox and KO allele of Chd8 or Foxp3-Cre (C). Total RNA was extracted from Tregs for qPCR to confirm deletion of Chd8. The mRNA levels of Chd8 are shown (arbitrary unit). The data are normalized to an 18S reference and expressed as mean plus SD of triplicates representative of two separated experiments (D). **P < 0.01 vs. WT control group. Fig. 2. CHD8 deficiency increases CD8+ T cells. Splenocytes were analyzed for CD4+ and CD8+ T cells by FACS. Representative dot plots are shown. The proportions and absolute numbers of CD4+ and CD8+ cells are summarized in bar graphs (mean plus SD) (WT: 6 males + 6 females; Chd8-/-: 4 males + 6 females). *P < 0.05, **P < 0.01 vs. WT control group. Fig. 3. CHD8 deficiency does not affect overt thymocyte and thymic Treg development. Thymocytes were analyzed for CD4-CD8- (DN), CD4+CD8+ (DP), CD4+CD8- (SP4), CD4-CD8+ (SP8) (A), and CD4+Foxp3+ (B) cells by FACS. Representative dot plots are shown. The proportions and absolute numbers of the cells are summarized in bar graphs (mean plus SD) (WT: 3 males; Chd8-/-: 3 males). *P < 0.05 vs. WT control group. Fig. 4. Verification of gene expression changes in p53 and mTOR pathways by quantitative real-time RT-PCR. The expression changes of the indicated genes in p53 (A) and mTOR (B) pathways in Chd8-/- Tregs revealed by RNA-seq as shown in Fig 4E were verified by qPCR. The data are normalized to an 18S reference and expressed as mean + SD of triplicates. *P < 0.05, **P < 0.01 vs. WT control group. Fig. 5. Profiles and enrichment plots of ATAC-seq and CHIP-seq A PCA of ATAC-seq. B Fragment size distribution of ATAC-seq. C Profile of ATAC-seq peaks in Chd [file 11658_2025_711_MOESM1_ESM.zip › supplement/Table S8.xlsx]

## Sheet: ATAC up in Treg only_venn_resul
	Table S8. ATAC-up in Chd8-/- Tregs only
1	1700034J05Rik
2	Foxa2
3	Ogfrl1
4	Faxc
5	Rpl34-ps1
6	Rims2
7	Tmeff2
8	Acyp2
9	Gm15286
10	Itpr1
11	C230014O12Rik
12	Ctif
13	4930542C21Rik
14	Lilr4b
15	Akap13
16	Serpine2
17	Gm13218
18	Bcl2l1
19	Gm30968
20	Egfros
21	Sorcs2
22	Gm46455
23	Myom3
24	Fer1l6
25	LOC118568283
26	Mindy4
27	Grap
28	Aopep
29	Zfp708
30	LOC108168760
31	P2rx5
32	Edem3
33	C7
34	Gm2895
35	Spag9
36	LOC118568114
37	Acad9
38	Mbnl1
39	Zfp697
40	Taok3
41	Gm31407
42	Mcfd2
43	Gm46260
44	Sostdc1
45	Gm40704
46	Gm29859
47	Cd81
48	Gm46254
49	Rtn1
50	Gm3164
51	Gm36156
52	Foxb2
53	Gse1
54	Cnrip1
55	Timmdc1
56	4933439K11Rik
57	Scn11a
58	Usf3
59	Gm30206
60	Cep290
61	Slc19a3
62	Osbpl6
63	Ctla2a
64	Il1r2
65	Gm34322
66	LOC118568608
67	Henmt1
68	F830016B08Rik
69	Zdhhc21
70	Lzts1
71	Gm39633
72	Gm32431
73	Hfm1
74	Bcl2l11
75	Gm6135
76	2210416O15Rik
77	Gda
78	Ypel5
79	Adam19
80	Gm16894
81	Lrrc43
82	Gm19417
83	Mkln1
84	Gm36448
85	Gm40376
86	Dapp1
87	Gm34316
88	Gm30532
89	Gm31552
90	Gm31775
91	Gm24434
92	Rictor
93	Anxa11
94	Psd3
95	Atg14
96	Relt
97	Pde3b
98	Gm38826
99	Gm38814
100	Tmem45a2
101	Gad1
102	Gm25090
103	Tbc1d4
104	Tet2
105	Mfap5
106	1700120C14Rik
107	Wipf3
108	LOC118568679
109	Scin
110	Gm36229
111	Tmem45a
112	Pdgfa
113	Fez1
114	Tprg
115	Sntg2
116	Plcl1
117	Gm19466
118	Gm30970
119	Ablim1
120	Gm35636
121	Map4k4
122	Gabrr1
123	Gm22150
124	Mdn1
125	Xkr6
126	Ypel4
127	Malt1
128	Gm29927
129	Gm46989
130	4930474N05Rik
131	Gm46879
132	Nars2
133	Fam135a
134	Ttbk1
135	Pik3ca
136	Sfrp2
137	Gm30957
138	Atp2b3
139	Gm33088
140	4930542M03Rik
141	Gm34426
142	Vash1
143	LOC118568066
144	Hif1a
145	Scel
146	Gm36472
147	Tfdp2
148	Ism1
149	Bhlhe40
150	4930425O10Rik
151	Gck
152	Rims3
153	Ddr2
154	Fubp3
155	Obsl1
156	Pdia5
157	Nr5a2
158	4930406D18Rik
159	Has1
160	Adgrg5
161	Asap2
162	Rprl3
163	Scaf4
164	Ica1
165	Gm36685
166	Gm39384
167	4732416N19Rik
168	Ahi1
169	Amph
170	Gm3411
171	Gpalpp1
172	Adck1
173	Gm9886
174	Dad1
175	Bcas3
176	Gm29976
177	Gm39799
178	LOC102639719
179	Mex3c
180	2210408F21Rik
181	Tnip1
182	LOC118567925
183	Gm12119
184	Dclk1
185	Tmem222
186	Arhgap29
187	Gm35419
188	Aktip
189	Prkaa2
190	Mob2
191	Gm25614
192	Heg1
193	Inpp4b
194	LOC118567908
195	Gm830
196	Cog4
197	Gm51898
198	Rad51b
199	Znrf2
200	Gm34618
201	P3h2
202	Gm33472
203	Gm15918
204	Gm29687
205	Gm24234
206	Prox1
207	Gpm6b
208	Tmem131l
209	Tnfaip2
210	Gm6559
211	Lrrc7
212	Gm40425
213	Golim4
214	Pebp4
215	Atp2b4
216	Atp9b
217	4930438E09Rik
218	Gm41189
219	Speg
220	Cpe
221	LOC115490344
222	9330111N05Rik
223	Gm34686
224	B430319G15Rik
225	Ccdc3
226	Gm33173
227	Rps6ka5
228	Zfp53
229	Hilpda
230	Dgkh
231	Gm45949
232	C430002N11Rik
233	Maco1
234	Rfx4
235	Sel1l
236	Gm34757
237	Lilrb4a
238	1700010I14Rik
239	3100003L05Rik
240	Gm51690
241	Gm3173
242	Gm33732
243	Dlgap5
244	St18
245	Arntl2
246	Gm52601
247	Afap1l1
248	Med15
249	LOC115488404
250	Zcchc4
251	Slc29a4
252	Tsix
253	Gm26091
254	Camk2a
255	Cdk17
256	Golga4
257	Gm6642
258	Gm31601
259	Fam83g
260	LOC118568301
261	Gm30256
262	Eif2b2
263	Fzd9
264	Gm52556
265	Gm40744
266	Muc4
267	2610206C17Rik
268	Gm30783
269	Adgrg3
270	Epb41l3
271	Ang
272	Atg10
273	9130015A21Rik
274	Ptprm
275	Sart1
276	Zbtb46
277	Dusp15
278	Gm32137
279	Gm32464
280	Mdm4
281	Rtkn
282	Gm32925
283	Gm46129
284	Naa20
285	Dusp22
286	Frs2
287	Cant1
288	Gm15772
289	Platr14
290	Ncs1
291	Gm30034
292	LOC118568656
293	Mir7001
294	Nrp1
295	Myl7
296	Gm41996
297	B4galt4
298	Prox1os
299	4933406J09Rik
300	Gm40324
301	Stx6
302	Foxf2
303	Sap130
304	Gm12506
305	Gm8108
306	Vmn1r235
307	Gm46653
308	Gm9733
309	Gm43699
310	Gm30662
311	Gm36427
312	Ccr8
313	Ebf1
314	Mef2c
315	Gm41198
316	Prr5
317	Gm15987
318	Fabp12
319	Ly75
320	Map7d2
321	Itprip
322	Mettl15
323	Upp1
324	Pcgf5
325	Cntn1
326	Tnfsf8
327	Gm36551
328	LOC118567452
329	Irf4
330	Gm38612
331	Mocos
332	Gm10847
333	LOC118568429
334	E130018N17Rik
335	Prdm5
336	Gm32412
337	Bmt2
338	Ssbp2
339	Slc4a5
340	Cd40
341	Hsbp1l1
342	Adam17
343	Olfr875
344	Hbs1l
345	Agap1
346	Kcng3
347	Phka2
348	Gm32479
349	Gm39129
350	Auh
351	Pde4dip
352	Atg16l2
353	4930568A12Rik
354	Esam
355	Serpinb1b
356	Ereg
357	Gm36299
358	Cetn4
359	Clec2g
360	Wscd2
361	Fyb
362	Hadh
363	Gm33424
364	Endod1
365	Gm35012
366	Dusp14
367	Trpm1
368	Gm35835
369	Gm32710
370	Gpld1
371	Gm38673
372	Sae1
373	Xrn1
374	Smarca5
375	Gm40765
376	Gm13710
377	4930554G24Rik
378	Sh3gl3
379	4930477N07Rik
380	Tmem260
381	LOC118567950
382	2310039L15Rik
383	Hars
384	Gm42189
385	Mir361
386	Slco4a1
387	Gm12519
388	Gm40876
389	Itpk1
390	Gfpt1
391	2510009E07Rik
392	Tacc3
393	Cutc
394	Gm20753
395	Gm2974
396	Gm46657
397	5033421B08Rik
398	Gm36188
399	Derl3
400	Gypc
401	9530026F06Rik
402	Gm3239
403	Fstl4
404	Cpne2
405	Hepacam
406	Spast
407	LOC118568042
408	Gm36534
409	Gas6
410	Ednrb
411	Gm41582
412	Gm32850
413	Mtmr9
414	Crybg1
415	Gm3252
416	Ccdc6
417	Rngtt
418	2610042L04Rik
419	Nlrc5
420	5530401A14Rik
421	Tmem252
422	Gm32342
423	LOC118568749
424	Gm16863
425	Pnoc
426	4931414P19Rik
427	Spire1
428	Ryr2
429	Rnf114
430	Kctd19
431	Arsi
432	Fabp4
433	Cdkn2b
434	Lekr1
435	Gm11482
436	Gm19585
437	A330074K22Rik
438	Gatb
439	Gm5334
440	Mcm3
441	Themis
442	Prrc2b
443	Jcad
444	Gm11454
445	Enah
446	Mir6416
447	Col23a1
448	Samd7
449	Pnkd
450	Gm7247
451	St3gal1
452	Gm35071
453	Eepd1
454	Gm40658
455	Adgrv1
456	Gm46392
457	Rufy4
458	Gm31111
459	Olfr1510
460	Gm21284
461	Upp2
462	Il7r
463	Crlf3
464	LOC115488765
465	Gm35194
466	Gm17733
467	Tnfsf13b
468	Ust
469	Wdr27
470	3830408C21Rik
471	Adam9
472	Rsph14
473	Mgmt
474	Cacnb2
475	Gm33153
476	Perp
477	Il1rn
478	Macrod2
479	Sulf1
480	Gm42294
481	Gm30392
482	Clec1a
483	Gm52607
484	Epas1
485	Lpin1
486	Gm30472
487	Mapk8
488	Gm41928
489	Camsap3
490	Mir3473f
491	Olfr1414
492	Rnf165
493	Gm35899
494	Gm46383
495	Rnf212b
496	Gm13219
497	Vdac1
498	Acin1
499	BC039771
500	Lncbate10
501	LOC117997403
502	LOC118568362
503	Ncor2
504	Mmp10
505	LOC118568005
506	Nsg1
507	Akap12
508	Diaph3
509	Tgm3
510	Rgs7bp
511	Lonrf2
512	A230045G11Rik
513	Tbc1d9
514	Penk
515	Irgq
516	Abcg2
517	Map2
518	Slc2a9
519	Foxn2
520	Mettl6
521	Gm45871
522	Gm39075
523	Anks1b
524	Oxsr1
525	Igf2bp3
526	Pros1
527	Gm13348
528	Lef1
529	Gm31330
530	Gpr160
531	Acadsb
532	Obp2a
533	Fam43a
534	Hif3a
535	Gm12522
536	D630045J12Rik
537	LOC115489835
538	Scyl2
539	Ksr1
540	Tnfaip8l1
541	Ebi3
542	Frzb
543	Zfp423
544	Gm32309
545	Gm38326
546	Gm41892
547	Gm15704
548	Gm30791
549	Gm40371
550	Itgav
551	Sugct
552	B4galnt3
553	Cyp26b1
554	Dnajc3
555	Mrtfa
556	1700018A04Rik
557	Specc1l
558	Gpat4
559	Sgms2
560	Arl14ep
561	4930483O08Rik
562	Cpox
563	Gm33007
564	Slc35d3
565	Gm30048
566	Tm2d3
567	Gm36535
568	Ddhd1
569	Gm4841
570	Mlf1
571	Gm36897
572	Gm40536
573	Stc2
574	Entpd2
575	Gm25802
576	Chm
577	Hecw2
578	Gm11468
579	Eef1aknmt
580	Gm33843
581	Rbfox2
582	N4bp1
583	Tnk2
584	Gm30790
585	Npas2
586	Nuak1
587	Mid2
588	Irs2
589	C2cd2
590	Stx7
591	Gm39215
592	1700001C19Rik
593	Marchf3
594	Gm38414
595	Psmb11
596	Camk4
597	Pah
598	Nfatc2
599	Gm29630
600	Ica1l
601	Gm36482
602	Fam20c
603	Prkg1
604	Heyl
605	Il1rl1
606	Ablim3
607	Spata31d1b
608	Gm29985
609	Mapk1
610	Supt3
611	Gm32729
612	Gm9949
613	Samd4b
614	Trim55
615	Gm36140
616	Exoc6
617	LOC118568523
618	Lama5
619	Wdfy4
620	Pstpip2
621	Tbca
622	Rnf220
623	Map3k7
624	Gm30706
625	Smco4
626	Gm3373
627	Fam110b
628	Tnc
629	Exoc3l4
630	Gm32232
631	Gm33547
632	2700054A10Rik
633	Gm4951
634	Nhej1
635	Gm39886
636	Garem1
637	Rrm1
638	Efhc1
639	Dnm3
640	Gm46348
641	Gm52599
642	Cspg4
643	Gm36127
644	Trp73
645	Irx1
646	Olfm5
647	Ugt1a6a
648	Grhl3
649	Hdac9
650	Akap6
651	Nfe2l3
652	Tpd52
653	Ercc6
654	Bves
655	Cpm
656	Gm12707
657	Ankrd12
658	Gm40287
659	Gm34418
660	Crppa
661	Asap1
662	Ccl28
663	Dclk2
664	Nid1
665	Tnip2
666	Fibcd1
667	Gm31657
668	Gad2
669	Gm23139
670	Cp
671	Nebl
672	Gm31569
673	Gm2897
674	LOC118568621
675	Cttn
676	Prkca
677	Cr2
678	Hivep3
679	LOC118568746
680	Gm52241
681	Rbl2
682	Kl
683	Cd86
684	Gm34699
685	Plagl2
686	Slc22a21
687	Atp10b
688	Nedd9
689	Pnrc1
690	Nfia
691	Gprin2
692	C19H9orf57
693	Rragd
694	Gm32023
695	Ccser1
696	Gm34158
697	Dnajc16
698	Gm39074
699	Zmynd11
700	Man1a
701	BC028471
702	Bbx
703	Tcf3
704	Syce1l
705	Ndufs6
706	Ncoa7
707	Lyzl1
708	Patj
709	Psmb7
710	Eif1-ps3
711	Prokr2
712	Gm38855
713	Cacna2d2
714	Khdc1a
715	Gm44040
716	Eif2a
717	Selenok
718	Map3k20
719	Trpc1
720	Slc5a11
