# Supplementary material for: Genetic and epigenetic regulation of Treg cell fitness by autism-related chromatin remodeler CHD8
Source: Cell Mol Biol Lett. 2025 Mar 28;30:36. doi: 10.1186/s11658-025-00711-z (PMC11954365; doi:10.1186/s11658-025-00711-z)
Supplement: Supplementary file 1 — Additional File 1: Fig. 1. Verification of deletion of Chd8 in Tregs. (A) Schema of mouse crossing to generate Chd8-/- mice. (B) Splenic Tregs (CD4+CD25+) were isolated from both genotypes of mice with a CD4+CD25+ regulatory T cell isolation kit. Cell purity was confirmed by FACS (B). The cells were used for PCR genotyping with primers for WT, Flox and KO allele of Chd8 or Foxp3-Cre (C). Total RNA was extracted from Tregs for qPCR to confirm deletion of Chd8. The mRNA levels of Chd8 are shown (arbitrary unit). The data are normalized to an 18S reference and expressed as mean plus SD of triplicates representative of two separated experiments (D). **P < 0.01 vs. WT control group. Fig. 2. CHD8 deficiency increases CD8+ T cells. Splenocytes were analyzed for CD4+ and CD8+ T cells by FACS. Representative dot plots are shown. The proportions and absolute numbers of CD4+ and CD8+ cells are summarized in bar graphs (mean plus SD) (WT: 6 males + 6 females; Chd8-/-: 4 males + 6 females). *P < 0.05, **P < 0.01 vs. WT control group. Fig. 3. CHD8 deficiency does not affect overt thymocyte and thymic Treg development. Thymocytes were analyzed for CD4-CD8- (DN), CD4+CD8+ (DP), CD4+CD8- (SP4), CD4-CD8+ (SP8) (A), and CD4+Foxp3+ (B) cells by FACS. Representative dot plots are shown. The proportions and absolute numbers of the cells are summarized in bar graphs (mean plus SD) (WT: 3 males; Chd8-/-: 3 males). *P < 0.05 vs. WT control group. Fig. 4. Verification of gene expression changes in p53 and mTOR pathways by quantitative real-time RT-PCR. The expression changes of the indicated genes in p53 (A) and mTOR (B) pathways in Chd8-/- Tregs revealed by RNA-seq as shown in Fig 4E were verified by qPCR. The data are normalized to an 18S reference and expressed as mean + SD of triplicates. *P < 0.05, **P < 0.01 vs. WT control group. Fig. 5. Profiles and enrichment plots of ATAC-seq and CHIP-seq A PCA of ATAC-seq. B Fragment size distribution of ATAC-seq. C Profile of ATAC-seq peaks in Chd [file 11658_2025_711_MOESM1_ESM.zip › supplement/Table S9.xlsx]

## Sheet: ATAC up in HSC only_venn_result
	Table S9. ATAC-up in Chd8-/- HSPCs only
1	Gm6485
2	Defb20
3	Gm33525
4	1600002D24Rik
5	Gm34606
6	Gm31355
7	Gm41577
8	Stxbp6
9	Gm40671
10	Pla2g4a
11	Btn2a2
12	D830026I12Rik
13	Dock8
14	Gm40264
15	Gm41613
16	Nsd3
17	Armc3
18	Gm34514
19	Alk
20	Gm34611
21	Rasgrp3
22	4932416K20Rik
23	Gm46758
24	Kpna2
25	Arrdc3
26	Platr30
27	Jak2
28	Rdm1
29	Doxl2
30	Ddit4
31	Aatk
32	Mettl27
33	4930471E19Rik
34	Gm5547
35	LOC118568208
36	Gm25853
37	Gpr25
38	Ptprr
39	Fyn
40	2310069B03Rik
41	Gm36264
42	Samd4
43	Rab5c
44	Abcb9
45	4930432M17Rik
46	Ccr1
47	Ccdc162
48	Gask1b
49	Grik4
50	Ttc21b
51	Trim36
52	Gm41564
53	Gm25360
54	Gm51602
55	Gm33682
56	Aak1
57	Gm34605
58	Gm52824
59	Tasp1
60	Snx2
61	Gm33299
62	9030404E10Rik
63	Plekha7
64	Gm32364
65	Stk3
66	Snx20
67	Itgb3
68	Ms4a6c
69	Vezt
70	Aldh3b1
71	Fhit
72	Gm40670
73	F830045P16Rik
74	Gm25313
75	Col15a1
76	Pxn
77	Angptl2
78	Gm9040
79	Rprl2
80	Gramd4
81	Pxylp1
82	Gngt2
83	Casp7
84	Selp
85	Sgms1
86	Ubac2
87	Cacng6
88	Mrtfb
89	Clec5a
90	Gm30042
91	Sh3pxd2b
92	Gm40121
93	Dna2
94	Tmprss7
95	Nxn
96	Il16
97	Nod1
98	Pde4d
99	Gm30115
100	Mir8118
101	Piezo1
102	Myo10
103	1700047F07Rik
104	Cxcr5
105	Rab11fip5
106	Fbxo34
107	Gm29481
108	Celf5
109	Gm13056
110	Dnajb6
111	Morrbid
112	Gm34233
113	Lgals3
114	Gm39084
115	Runx1
116	Ctla2b
117	Gm5820
118	Gm13373
119	LOC118568082
120	Zp4-ps
121	Fes
122	Gm35541
123	Gm32806
124	LOC118567976
125	Gm30188
126	Nostrin
127	Rp1l1
128	Zcchc24
129	B230216N24Rik
130	Sap18
131	Gm26740
132	Eps8
133	Mob3b
134	Gm671
135	Igsf21
136	Sdcbp2
137	Gm41938
138	Mgst3
139	Smpdl3b
140	Rab18
141	Avpr1b
142	Foxp1
143	Tubb6
144	Mir3473c
145	Gm31127
146	Cxcl1
147	Gm30549
148	Gm52070
149	Gm51276
150	Zfp704
151	Prkar2b
152	Cdx4
153	Commd1
154	Socs3
155	Slc49a4
156	Slc37a3
157	Gm41693
158	LOC115488229
159	Fcgr3
160	Egln3
161	Nuak2
162	Gnaq
163	Ank3
164	Pmaip1
165	Smad3
166	Babam2
167	Art3
168	Gm30044
169	Rmi2
170	G730013B05Rik
171	Pald1
172	Ergic1
173	4933401D09Rik
174	Gm39459
175	Dennd2d
176	Galnt15
177	Tnr
178	Camk2d
179	Gm34222
180	Gm3052
181	Golga3
182	Trpa1
183	Slc16a10
184	Gm38880
185	Gm36732
186	Gm45181
187	Ell
188	Zfr
189	LOC118568665
190	Bend6
191	Ikzf1
192	Steap3
193	LOC118568666
194	Zfp365
195	Pla1a
196	Apol6
197	Pkd1l2
198	Gm36431
199	4833427F10Rik
200	Tmpo
201	Kcnh6
202	Mall
203	Gm42210
204	Gm46799
205	Flnb
206	Pkm
207	Dab2ip
208	Shisa5
209	Macir
210	Slc23a2
211	Mtus1
212	Ctsg
213	Gm28821
214	Fcho2
215	Mir383
216	Clip2
217	Gm52779
218	Gm51746
219	Anxa1
220	Plekha6
221	Cfap126
222	Ndst3
223	Serpina3g
224	Gadd45g
225	Gm40645
226	4930518C04Rik
227	Gm34636
228	Gm16619
229	Mdm2
230	Bdh2
231	5031434O11Rik
232	Prrg4
233	Il1rapl1
234	Ercc3
235	Gm46036
236	E2f7
237	S1pr2
238	Gm38825
239	Socs2
240	Il31ra
241	Gm39853
242	LOC118567694
243	Baiap3
244	Gm43221
245	Gm34483
246	Sdccag8
247	Nfic
248	Gm41832
249	Cbfa2t2
250	Ptpn12
251	B4galt6
252	Pcp4l1
253	5430437J10Rik
254	Cd68
255	Adrb3
256	Psen2
257	Gm52490
258	Gm30235
259	Sh3bp5
260	Arf2
261	Saysd1
262	Myo1d
263	Gm40383
264	H4c9
265	Eif2s1
266	Lexis1
267	Gas7
268	Gm35887
269	Iffo2
270	B230206L02Rik
271	1700057G04Rik
272	Gm39850
273	Nbas
274	Gm51671
275	Gm36844
276	Prss22
277	Gm4221
278	Gm38600
279	Adgrl4
280	Gstp3
281	Pdzd8
282	Gm30470
283	Tlr5
284	Gm41527
285	Gm24838
286	Arhgap23
287	Xylt1
288	4930428O21Rik
289	Arid3a
290	Gm35678
291	Gm35190
292	Mir6236
293	Rapgef1
294	LOC118568266
295	Alox5
296	Ncoa2
297	Gm22675
298	Gm35941
299	Oprm1
300	Tulp3
301	Gm38504
302	Gm26608
303	Gm36419
304	Mgrn1
305	Pacsin2
306	Arhgef10l
307	Gm28231
308	Il12b
309	Retreg1
310	Poc1b
311	LOC118568499
312	Col4a3
313	LOC118568497
314	Itgb2
315	Gm36839
316	Atp11b
317	Crhbp
318	LOC118568399
319	Gm39473
320	5830411N06Rik
321	Rapgef3os2
322	Dipk1a
323	Gm49668
324	F7
325	Fam13b
326	Creg2
327	Abhd2
328	LOC118567407
329	Gm34481
330	Map3k5
331	Lfng
332	Enthd1
333	Atf6
334	Zfp532
335	Ermp1
336	Gm47922
337	Sh3bgrl2
338	Gm38894
339	Cux1
340	Nfu1
341	Gm30454
342	Gm39905
343	Gm36000
344	Apbb1ip
345	Ipmk
346	Pik3r1
347	Arhgef7
348	LOC118567671
349	Smug1
350	Gm30961
351	1700011C11Rik
352	Itga5
353	Phc2
354	Gm52881
355	Tspan5
356	Kcnn4
357	Gm52523
358	1700092C10Rik
359	Gm34621
360	Rnf222
361	Mylk
362	Golga5
363	Gm40678
364	Gm20755
365	St3gal6
366	LOC118568529
367	Tbc1d31
368	Hivep2
369	Gm41027
370	Snapc3
371	Gsg1
372	Plec
373	Xpc
374	Gm34770
375	Gm52119
376	Fgr
377	4930556M19Rik
378	Fgd4
379	Gng2
380	Adarb2
381	4930413G21Rik
382	Gcnt2
383	Cdh13
384	LOC115489488
385	Gm40451
386	Map1s
387	Gm22973
388	Gm38712
389	Tbc1d30
390	Tgfbr3
391	Spef1l
392	St6gal1
393	Tanc1
394	Asb2
395	Gm39833
396	Actr3
397	Dock11
398	Tmem154
399	Mir378a
400	Gng11
401	Pdpn
402	Gm42089
403	Ppt1
404	Hmcn2
405	A930007A09Rik
406	Fbxl13
407	Myb
408	Gm39783
409	Gm40832
410	Gm33029
411	LOC118567639
412	Gm31603
413	Atf3
414	Gm29916
415	Gm31665
416	Fgd3
417	Lpl
418	Gm40742
419	Xrcc4
420	Inf2
421	Gm12708
422	A930035F09Rik
423	Nfe2l2
424	Slc17a5
425	Platr29
426	Elf2
427	Tfec
428	Sec14l2
429	Gm40492
430	Itgb5
431	Gm42356
432	Tspan14
433	Cubn
434	Kctd10
435	Piezo2
436	Gm34027
437	Lrrc1
438	5031425E22Rik
439	Gm28809
440	Myh15
441	Gm34854
442	Gm12223
443	Gm46023
444	Abhd5
445	Mybl2
446	Ccdc122
447	Tdrp
448	Ywhaz
449	P2rx3
450	Gimap6
451	Rybp
452	Gm41516
453	Mfsd6
454	Tuba8
455	Clcn1
456	Itpkb
457	Myh9
458	Gm22808
459	Gm34325
460	LOC118567733
461	Trappc8
462	Arhgap18
463	Gm30068
464	Rimbp3
465	Gm7160
466	Gucy2c
467	Pgs1
468	Baz2b
469	Nacc2
470	Sqstm1
471	Gm24304
472	Hsp90aa1
473	Mtss1
474	Gm46777
475	Slc2a3
476	Gm35189
477	Stx2
478	Shoc2
479	Gm35967
480	Ms4a8a
481	Clec4d
482	Tec
483	Elovl6
484	Gm44851
485	Gm39712
486	Mcf2l
487	F5
488	Sec14l4
489	Bbs12
490	Orai2
491	2210417A02Rik
492	St6galnac3
493	Ccl2
494	Mapk4
495	Htr1d
496	Ttll8
497	Gm33325
498	Amn1
499	Yae1d1
500	C3ar1
501	Gm33280
502	A430033K04Rik
503	Gsdmd
504	2900026A02Rik
505	Ablim2
506	A630012P03Rik
507	Bcl9
508	Gpr137b-ps
509	Hdac7
510	Gas2l1
511	Nfkbia
512	Tep1
513	Mical3
514	Ggnbp1
515	Dubr
516	Itga9
517	Snx33
518	Gm36553
519	Specc1
520	Gm27572
521	Gm31005
522	Map2k4
523	Opa1
524	Gm15518
525	Gm35062
526	Sirpa
527	Capn1
528	9930038B18Rik
529	Gm33723
530	Eif4b
531	Rab20
532	Gm35768
533	Gm15555
534	Tcaf1
535	Gm46049
536	Gm14009
537	Blcap
538	Taco1os
539	Usp12
540	Gpr39
541	Spry4
542	Phf8
543	Htr1b
544	Acsl3
545	Cttnbp2nl
546	Lyz1
547	4930511E03Rik
548	Cacnb4
549	Sema6a
550	Gm38664
551	LOC118568315
552	Gm24867
553	Amd1
554	Gm13470
555	Sash1
556	1810013L24Rik
557	Arid5b
558	Tmem132c
559	Gm32926
560	Gm33251
561	Rin3
562	Gm34657
563	LOC102636124
564	Cnih3
565	Slc13a3
566	Vps54
567	Gm34922
568	Crybb1
569	Mir22hg
570	Atpif1
571	Ppat
572	Gm41659
573	Kcnb1
574	Acat1
575	Wdr63
576	Ffar4
577	Micall2
578	AY036118
579	Azin1
580	Gm23444
581	Krt80
582	Gm26947
583	5430401H09Rik
584	LOC118567423
585	Gm39398
586	Rab44
587	Tm6sf1
588	S100a3
589	Serpinb8
590	Htatip2
591	Gdpd5
592	Pak1
593	Gm39409
594	Camk2n2
595	2310043O21Rik
596	Gm52263
597	Bmp7
598	Jarid2
599	Rassf6
600	Gm6209
601	Traf1
602	Gm43700
603	Alas1
604	Zfp948
605	Vsnl1
606	Ksr2
607	Gnptab
608	Gan
609	Edn1
610	Gm28497
611	Gm32022
612	Gm23002
613	Prpf39
614	Rrp1b
615	Lilra6
616	A530006G24Rik
617	Csf2rb
618	Oosp2
619	Mctp1
620	Olfr70
621	LOC118567889
622	Zfp945
623	Gm24869
624	Mgl2
625	Gm30729
626	Ubtd2
627	LOC118568256
628	Gm32142
629	Slc22a16
630	Gm23056
631	Rab39
632	Ush2a
633	Lmnb1
634	Gramd3
635	Gm45968
636	Csnk1e
637	Prkag2
638	Nhsl1
639	Zfp618
640	Gm25021
641	LOC118567489
642	Gm29933
643	Gm40550
644	Zeb1
645	Cep85
646	1700094M24Rik
647	Cnbp
648	Lpin2
649	Myo9b
650	Gm30582
651	Pdk1
652	Gm16897
653	Raf1
654	Gm11419
655	Gm19705
656	Tns3
657	Alcam
658	1700112H15Rik
659	Rab17
660	Gnat3
661	Plvap
662	Blm
663	Arhgap22
664	Vav3
665	1700052H01Rik
666	Gm25939
667	Lifr
668	LOC118568081
669	Gm13523
670	Entpd3
671	Crybg3
672	Cd36
673	Elmo2
674	Gm31845
675	Bin1
676	Plau
677	Npl
678	Mbp
679	Fkbp10
680	Dtnb
681	Ptprc
682	Blnk
683	Mapkapk3
684	Ttc7b
685	Abca1
686	Stk10
687	Prkch
688	Gm29960
689	LOC118568757
690	Iqgap1
691	Gm33435
692	Zfp710
693	Elfn1
694	Borcs8
695	Gm33073
696	Auts2
697	F11r
698	Hcfc2
699	Ing4
700	LOC118568622
701	Gm52230
702	Acap2
703	Ccr3
704	Trem2
705	LOC118568290
706	4930555A03Rik
707	Gm4262
708	Gm36124
709	1700010L04Rik
710	LOC118568592
711	Tsc2
712	Gm34640
713	Cdc42ep4
714	Maml3
715	Lrrk1
716	Cd84
717	Inpp5f
718	Por
719	Btn1a1
720	LOC115487016
721	LOC118568253
722	Ndufa8
723	Gm40044
724	Scd4
725	D330046F09Rik
726	Fam102b
727	Fam178b
728	Ccny
729	Gm40918
730	B3galnt2
731	Cacna1c
732	LOC118568312
733	Col4a2
734	Gm40446
735	Btbd16
736	Gm42312
737	LOC118568370
738	Trib1
739	Gm19696
740	Nceh1
741	Bend4
742	Gm30657
743	Il10
744	Gm38531
745	Klf7
746	BC107364
747	Gm5535
748	Ccr4
749	Depdc5
750	Tiam1
751	1700104L18Rik
752	Gm36876
753	S100a10
754	Msantd2
755	Asprv1
756	Gm52099
757	Gm36715
758	Gm51556
759	Ncf1
760	Zc3h12a
761	Il1rl2
762	Ank1
763	Chrm3
764	Secisbp2l
765	Serp2
766	Gm42377
767	Tpcn2
768	Gm35510
769	Smim14
770	Lrrfip1
771	Nek6
772	Anxa5
773	LOC118567600
774	Aim2
775	Gm17619
776	Prnp
777	Gm51957
778	Gm36571
779	Gm6978
780	Gm39375
781	Nsmce2
782	Rexo5
783	Gm35803
784	Mark2
785	Bach2
786	Gm32767
787	Gm13981
788	Gm30241
789	Xiap
790	Rspo1
791	Gm46294
792	2310001H17Rik
793	5031425F14Rik
794	Slc26a9
795	Amz2
796	4930502C15Rik
797	Gm30145
798	Gm40838
799	Ddx1
800	Gcnt1
801	E030042O20Rik
802	Chsy1
803	Otud4
804	Gtdc1
805	Gm32688
806	Pdzd2
807	Gm5486
808	Jag2
809	Enkur
810	Slc11a1
811	Gm41677
812	Hmcn1
813	Olfr1274
814	Gm15742
815	Cmklr1
816	Chn2
817	Hspa12b
818	Luzp1
819	Actn1
820	Klhl6
821	Gab2
822	Fbrsl1
823	1600020E01Rik
824	Gm17767
825	Rbms3
826	AI847159
827	Ms4a4c
828	Pik3ap1
829	C5ar1
830	Dnm2
831	Coro1a
832	Creb5
833	LOC115487525
834	LOC118568586
835	Rnf217
836	H2bc24
837	Gprc5b
838	Gm33781
839	LOC118568765
840	Sema3a
841	Rapgef2
842	Stpg4
843	Nisch
844	Tbx5
845	Gm25327
846	Gm41442
847	Zfp217
848	Zfp503
849	Gm35714
850	Mmd
851	Gm31742
852	Slc25a13
853	Fhl3
854	Ppm1l
855	Gm32571
856	Ralgds
857	Cmip
858	Gm41792
859	Gm26107
860	Gm46353
861	Park7
862	Gm37053
863	Map3k1
864	Aknad1
865	1700045H11Rik
866	Tlr12
867	Gm16599
868	B930018H19Rik
869	Utrn
870	Gm46770
871	Dcps
872	Tpst2
873	C3
874	4930524O08Rik
875	LOC118568672
876	Gm36169
877	Gm22265
878	Galnt2
879	Arel1
880	Asph
881	Cert1
882	Trpm2
883	Hnrnpu
884	Gm16208
885	Igf2r
886	Lmna
887	Arhgef3
888	Gm39852
889	Gm26654
890	Gm39343
891	Hspa8
892	Ccdc54
893	Pkd2l1
894	Gm36774
895	Ldb2
896	Gm24240
897	4930573C15Rik
898	Hs3st2
899	Gm36665
900	Sema4d
901	Lama2
902	Laptm5
903	Gm35218
904	Slc7a8
905	Gm14846
906	Gm40434
907	Gm52330
908	Gm29398
909	Aff1
910	Tm9sf4
911	Gm28590
912	Rftn1
913	Gm41410
914	Tra2a
915	Gm42250
916	Usp2
917	Septin9
918	Setbp1
919	Gm36393
920	Gm8579
921	Cd300lf
922	Gm34777
923	Klra13-ps
924	Prkra
925	Adipor1
926	Adgrg6
927	Phactr2
928	Bsn
929	Lrrc63
930	Capn2
931	Wdfy3
932	Gm31763
933	Bace1
934	Gm36311
935	Gas2
936	9430078G10Rik
937	Gm50287
938	Septin11
939	Rpl36
940	Gm41021
941	Tnfsf18
942	Gm27246
943	Gm35507
944	Gm46565
945	Barx2
946	Ppp3ca
947	Cnr2
948	Scarb1
949	Hexb
950	AI506816
951	Atp8a1
952	A130051J06Rik
953	Gm41192
954	Gm33371
955	Gm31015
956	Ugt1a6b
957	Chst3
958	Mast4
959	Tcl1b1
960	Gm36843
961	Nin
962	Dhx37
963	Cped1
964	Cd209a
965	Gabbr1
966	Fam107b
967	Gadl1
968	Timd2
969	Plk3
970	Tmem236
971	Gm31711
972	Gm26316
973	Filip1l
974	LOC118568035
975	Gm34286
976	Polr1a
977	Gm35413
978	Gm40491
979	Sec14l1
980	Ldlrap1
981	Kcnq1
982	Mir694
983	LOC118568543
984	Gm4633
985	Gm35808
986	Adamts5
987	Dlgap1
988	Spred2
989	Col25a1
990	Ptgs1
991	Gm40741
992	A630001O12Rik
993	Cdkl2
994	Rem2
995	1110002E22Rik
996	Gm45805
997	2010203P06Rik
998	Ppic
999	Gm46925
1000	Klra2
1001	Pakap
1002	Gimap4
1003	Dennd2a
1004	Dtx4
1005	Abca17
1006	Ehd2
1007	Kctd8
1008	Ank
1009	Il1r1
1010	Bicral
1011	Gm14051
1012	Lipc
1013	Ube2h
1014	Gmfg
1015	Trim66
1016	Mapkapk2
1017	Klf10
1018	Itpripl2
1019	Gm31813
1020	Cd53
1021	Frmd4a
1022	Gm13262
1023	Dgki
1024	A630072M18Rik
1025	Gm35035
1026	Gm34648
1027	Gad1os
1028	Gm40143
1029	Rfc4
1030	LOC115486327
1031	Gm46889
1032	Ndst1
1033	Tjp1
1034	Gm40740
1035	Gm36905
1036	Ccnjl
1037	LOC118568662
1038	Gm30193
1039	Mir6367
1040	Gm32287
1041	4930447J18Rik
1042	Susd1
1043	Gm40437
1044	Csgalnact1
1045	Disp3
1046	Atp13a3
1047	Tmed10
1048	Nsmce1
1049	Ildr1
1050	Gm51537
1051	Gm17751
1052	Dapk1
1053	Ttc39b
1054	Ago2
1055	Zfp874b
1056	Arid1b
1057	Wdtc1
1058	Gm30160
1059	Mical2
1060	Gm39914
1061	Mmp8
1062	Card9
1063	Mir3075
1064	Tbc1d2b
1065	Mfsd13a
1066	N4bp2l2
1067	Gm52350
1068	9130008F23Rik
1069	Atp6v1g3
1070	Rab8b
1071	Nt5c2
1072	Gm46953
1073	Abcc4
1074	LOC118568071
1075	Il17ra
1076	Adam3
1077	Slc66a2
1078	Gm34957
1079	LOC118568007
1080	LOC118568132
1081	A330040F15Rik
1082	Sap30bp
1083	Acer2
1084	Asxl1
1085	Hspb7
1086	Gm19510
1087	Gm46001
1088	S100a2
1089	Otud7b
1090	Btbd8
1091	Gm572
1092	9530036M11Rik
1093	Baiap2l1
1094	Ccdc12
1095	Gm40960
1096	Gm22890
1097	Gm28166
1098	Cks1brt
1099	Sdhd
1100	D930030F02Rik
1101	Trp53bp2
1102	Smad6
1103	Fam20a
1104	Bcr
1105	Kcmf1
1106	Ifngas1
1107	Adprm
1108	Gm36405
1109	Gm40085
1110	A230028O05Rik
1111	Ptafr
1112	Dusp7
1113	Gm34973
1114	Gm40387
1115	Nod2
1116	Gm42019
1117	Arl11
1118	LOC118568292
1119	Lhx1
1120	Ttc1
1121	Mbnl2
1122	Ptpn14
1123	Gm39272
1124	Gm34589
1125	Gm32676
1126	Sh3bp2
1127	Gm36907
1128	Gm33404
1129	Atp8b4
1130	Arhgef33
1131	Bckdha
1132	Galnt13
1133	Gm41188
1134	Gm39820
1135	Smg6
1136	Mir5123
1137	Gm51817
1138	Epn2
1139	Mmp19
1140	Asb8
1141	Stab1
1142	Gm30074
1143	Gm34213
1144	Gm6936
1145	Gm51708
1146	Rin1
1147	Plekhg3
1148	Tnks1bp1
1149	Ptk7
1150	Gm41309
1151	Gm11767
1152	Rapgef5
1153	Atg9a
1154	Gm40323
1155	4930542D17Rik
1156	Gm52040
1157	Gm33103
1158	Gdf15
1159	Dhrs9
1160	Gm32164
1161	Sephs2
1162	Zbtb16
1163	Casp3
1164	Hmga2
1165	Pde7b
1166	Gm42266
1167	LOC118568360
1168	Gm33335
1169	Gm26497
1170	Phldb2
1171	LOC118567447
1172	Gm40775
1173	Gm35455
1174	Usp32
1175	Uck2
1176	Megf11
1177	Gm33968
1178	Gm27211
1179	LOC118568390
1180	Gm34455
1181	LOC118567847
1182	Sufu
1183	Cdk8
1184	Myl12a
1185	Slc13a2
1186	Gm31226
1187	Gm33290
1188	Mx1
1189	Gm4832
1190	Ap1s3
1191	Gm39804
1192	Edem1
1193	Tbc1d2
1194	P2ry13
1195	Zmiz1os1
1196	Gm35261
1197	Gm33945
1198	Gm42144
1199	Rbm47
1200	Matn1
1201	Emilin2
1202	Gm39642
1203	Tango6
1204	Grk5
1205	Mapk6
1206	Dock4
1207	Pitpnc1
1208	Gm51819
1209	Usp3
1210	Tnrc6b
1211	Rasa2
1212	Id1
1213	Cldn4
1214	Vav1
1215	Metap1d
1216	4930598A11Rik
1217	Angpt1
1218	Gm51491
1219	Gm40385
1220	Gm36909
1221	Camk1d
1222	Adgb
1223	LOC108167721
1224	Tns1
1225	LOC115489052
1226	Cdkl3
1227	Rab7b
1228	Itgam
1229	Palld
1230	A1cf
1231	Tmem273
1232	9130221F21Rik
1233	Pigm
1234	A630095N17Rik
1235	Gm40816
1236	Gm41005
1237	Srpk1
1238	Ttc39aos1
1239	Clec10a
1240	Gphn
1241	Gm31718
1242	Gm41239
1243	Gm40662
1244	Gm26314
1245	LOC118567359
1246	Erg
1247	Cdc6
1248	Gm31012
1249	Gm34921
1250	Acta2
1251	Mir3092
1252	LOC108169147
1253	Adgrl2
1254	Chst15
1255	Trappc9
1256	Mir6541
1257	Lin54
1258	Capg
1259	Gm46030
1260	Mafk
1261	4930478L05Rik
1262	Scarb2
1263	Zfp949
1264	Gm52253
1265	Cradd
1266	Lhfpl2
1267	Gm45988
1268	Dnajc15
1269	Prrxl1
1270	Gm34090
1271	Gm7854
1272	Lars2
1273	Cyth4
1274	Gm32098
1275	Gm30821
